# Supplementary material for: Quantitative Phosphoproteomic Analysis Reveals Dendritic Cell- Specific STAT Signaling After α2-3–Linked Sialic Acid Ligand Binding
Source: Front Immunol. 2021 Apr 22;12:673454. doi: 10.3389/fimmu.2021.673454 (PMC8100677; doi:10.3389/fimmu.2021.673454)
Supplement: Supplementary file 2 [file DataSheet_2.xlsx]

## Sheet: Sample Source Data
SOURCE SAMPLE DATA
Proteomics Sample Label	Investigator's Sample Label	Source Of Material	Type Of Material Processed	Sample Processing	Additional Details	Analysis Sheet Label
1.1	D1	Monocyte-derived Dendritic Cells from Human blood	Cell lysate	ISD, C18 desalting, eluate, TiOx, eluate		(1.1) TiOx_Repl1
1.2	D1 LPS	Monocyte-derived Dendritic Cells from Human blood	Cell lysate	ISD, C18 desalting, eluate, TiOx, eluate		(1.2) TiOx_Repl1_LPS
1.3	D1 Ctrl	Monocyte-derived Dendritic Cells from Human blood	Cell lysate	ISD, C18 desalting, eluate, TiOx, eluate		(1.3) TiOx_Repl1_Ctrl
1.4	D1 Ctrl +LPS	Monocyte-derived Dendritic Cells from Human blood	Cell lysate	ISD, C18 desalting, eluate, TiOx, eluate		(1.4) TiOx_Repl1_Ctrl.LPS
1.5	D1 α2-3sia	Monocyte-derived Dendritic Cells from Human blood	Cell lysate	ISD, C18 desalting, eluate, TiOx, eluate		(1.5) TiOx_Repl1_a2-3sia
1.6	D1 α2-3sia +LPS	Monocyte-derived Dendritic Cells from Human blood	Cell lysate	ISD, C18 desalting, eluate, TiOx, eluate		(1.6) TiOx_Repl1_a2-3sia.LPS
1.7	D1 α2-6sia	Monocyte-derived Dendritic Cells from Human blood	Cell lysate	ISD, C18 desalting, eluate, TiOx, eluate		(1.7) TiOx_Repl1_a2-6sia
1.8	D1 α2-6sia +LPS	Monocyte-derived Dendritic Cells from Human blood	Cell lysate	ISD, C18 desalting, eluate, TiOx, eluate		(1.8) TiOx_Repl1_a2-6sia.LPS
2.1	D2	Monocyte-derived Dendritic Cells from Human blood	Cell lysate	ISD, C18 desalting, eluate, TiOx, eluate		(2.1) TiOx_Repl2
2.2	D2 LPS	Monocyte-derived Dendritic Cells from Human blood	Cell lysate	ISD, C18 desalting, eluate, TiOx, eluate		(2.2) TiOx_Repl2_LPS
2.3	D2 Ctrl	Monocyte-derived Dendritic Cells from Human blood	Cell lysate	ISD, C18 desalting, eluate, TiOx, eluate		(2.3) TiOx_Repl2_Ctrl
2.4	D2 Ctrl +LPS	Monocyte-derived Dendritic Cells from Human blood	Cell lysate	ISD, C18 desalting, eluate, TiOx, eluate		(2.4) TiOx_Repl2_Ctrl.LPS
2.5	D2 α2-3sia	Monocyte-derived Dendritic Cells from Human blood	Cell lysate	ISD, C18 desalting, eluate, TiOx, eluate		(2.5) TiOx_Repl2_a2-3sia
2.6	D2 α2-3sia +LPS	Monocyte-derived Dendritic Cells from Human blood	Cell lysate	ISD, C18 desalting, eluate, TiOx, eluate		(2.6) TiOx_Repl2_a2-3sia.LPS
2.7	D2 α2-6sia	Monocyte-derived Dendritic Cells from Human blood	Cell lysate	ISD, C18 desalting, eluate, TiOx, eluate		(2.7) TiOx_Repl2_a2-6sia
2.8	D2 α2-6sia +LPS	Monocyte-derived Dendritic Cells from Human blood	Cell lysate	ISD, C18 desalting, eluate, TiOx, eluate		(2.8) TiOx_Repl2_a2-6sia.LPS
3.1	D3	Monocyte-derived Dendritic Cells from Human blood	Cell lysate	ISD, C18 desalting, eluate, TiOx, eluate		(3.1) TiOx_Repl3
3.2	D3 LPS	Monocyte-derived Dendritic Cells from Human blood	Cell lysate	ISD, C18 desalting, eluate, TiOx, eluate		(3.2) TiOx_Repl3_LPS
3.3	D3 Ctrl	Monocyte-derived Dendritic Cells from Human blood	Cell lysate	ISD, C18 desalting, eluate, TiOx, eluate		(3.3) TiOx_Repl3_Ctrl
3.4	D3 Ctrl +LPS	Monocyte-derived Dendritic Cells from Human blood	Cell lysate	ISD, C18 desalting, eluate, TiOx, eluate		(3.4) TiOx_Repl3_Ctrl.LPS
3.5	D3 α2-3sia	Monocyte-derived Dendritic Cells from Human blood	Cell lysate	ISD, C18 desalting, eluate, TiOx, eluate		(3.5) TiOx_Repl3_a2-3sia
3.6	D3 α2-3sia +LPS	Monocyte-derived Dendritic Cells from Human blood	Cell lysate	ISD, C18 desalting, eluate, TiOx, eluate		(3.6) TiOx_Repl3_a2-3sia.LPS
3.7	D3 α2-6sia	Monocyte-derived Dendritic Cells from Human blood	Cell lysate	ISD, C18 desalting, eluate, TiOx, eluate		(3.7) TiOx_Repl3_a2-6sia
3.8	D3 α2-6sia +LPS	Monocyte-derived Dendritic Cells from Human blood	Cell lysate	ISD, C18 desalting, eluate, TiOx, eluate		(3.8) TiOx_Repl3_a2-6sia.LPS

## Sheet: Param. Set., QC, Scale Factors
Parameter Settings/QC/Scale Factors
Parameter	Value
MaxQuant version	1.5.2.8
Database (fasta file)	Swissprot_2015_09_canonical_and_isoforms_20197_entries.fasta (42122 entries)
Fixed modifications	Carbamidomethyl (C)
Variable modifications	Acetyl (Protein N-term);Oxidation (M);Phospho (STY)
MS tolerance	4.5 ppm
MS/MS tolerance	20 ppm
Min. peptide length	7
Min. score for modified peptides	40
Min. delta score for modified peptides	6
Peptide FDR	0.01
Protein FDR	0.01
Match between runs	FALSE
Quality Control
Experiment	Median scaling factor
1.1	1.80904
1.2	1.54276
1.3	1.96338
1.4	1.54789
1.5	1.69823
1.6	1.42159
1.7	1.47941
1.8	1.03331
2.1	1.07655
2.2	1.12652
2.3	1.16347
2.4	1.05234
2.5	1.02561
2.6	1.25661
2.7	1.49312
2.8	1.00573
3.1	1.14607
3.2	1.03091
3.3	0.880011
3.4	0.782044
3.5	0.847314
3.6	0.789983
3.7	0.729714
3.8	0.81314

## Sheet: PhosphoPeptide Report Metrics
PhosphoPeptide Report Metrics
Label	Number of phosphopeptides	Number of peptides	Percentage
All	9566	12851	74.44
1.1	2035	3104	65.56
1.2	2596	3525	73.65
1.3	1525	2222	68.63
1.4	2726	3756	72.58
1.5	1888	2812	67.14
1.6	3114	4286	72.66
1.7	2252	3191	70.57
1.8	4064	5872	69.21
2.1	3709	5294	70.06
2.2	3686	5052	72.96
2.3	3052	4443	68.69
2.4	3626	4880	74.3
2.5	3703	5294	69.95
2.6	2321	3158	73.5
2.7	2039	2807	72.64
2.8	3888	5193	74.87
3.1	3969	5871	67.6
3.2	4182	5466	76.51
3.3	4546	6113	74.37
3.4	5221	6643	78.59
3.5	4412	6119	72.1
3.6	5069	6400	79.2
3.7	5259	7026	74.85
3.8	5142	6693	76.83

## Sheet: PhosphoPeptide Report
PhosphoPeptide Report
ppModPeptide ID	Sequence	Modifications	Mass	Proteins	Gene Names	HGNC+ Gene Names	Sorted Kinase Names	MaxQuant Gene Names	Protein Names	Phospho STY	MS/MS Count	Score	Phospho STY site IDs	Raw intensity (1.1) TiOx_Repl1	Raw intensity (1.2) TiOx_Repl1_LPS	Raw intensity (1.3) TiOx_Repl1_Ctrl	Raw intensity (1.4) TiOx_Repl1_Ctrl.LPS	Raw intensity (1.5) TiOx_Repl1_a2-3sia	Raw intensity (1.6) TiOx_Repl1_a2-3sia.LPS	Raw intensity (1.7) TiOx_Repl1_a2-6sia	Raw intensity (1.8) TiOx_Repl1_a2-6sia.LPS	Raw intensity (2.1) TiOx_Repl2	Raw intensity (2.2) TiOx_Repl2_LPS	Raw intensity (2.3) TiOx_Repl2_Ctrl	Raw intensity (2.4) TiOx_Repl2_Ctrl.LPS	Raw intensity (2.5) TiOx_Repl2_a2-3sia	Raw intensity (2.6) TiOx_Repl2_a2-3sia.LPS	Raw intensity (2.7) TiOx_Repl2_a2-6sia	Raw intensity (2.8) TiOx_Repl2_a2-6sia.LPS	Raw intensity (3.1) TiOx_Repl3	Raw intensity (3.2) TiOx_Repl3_LPS	Raw intensity (3.3) TiOx_Repl3_Ctrl	Raw intensity (3.4) TiOx_Repl3_Ctrl.LPS	Raw intensity (3.5) TiOx_Repl3_a2-3sia	Raw intensity (3.6) TiOx_Repl3_a2-3sia.LPS	Raw intensity (3.7) TiOx_Repl3_a2-6sia	Raw intensity (3.8) TiOx_Repl3_a2-6sia.LPS	Median normalised intensity (1.1) TiOx_Repl1	Median normalised intensity (1.2) TiOx_Repl1_LPS	Median normalised intensity (1.3) TiOx_Repl1_Ctrl	Median normalised intensity (1.4) TiOx_Repl1_Ctrl.LPS	Median normalised intensity (1.5) TiOx_Repl1_a2-3sia	Median normalised intensity (1.6) TiOx_Repl1_a2-3sia.LPS	Median normalised intensity (1.7) TiOx_Repl1_a2-6sia	Median normalised intensity (1.8) TiOx_Repl1_a2-6sia.LPS	Median normalised intensity (2.1) TiOx_Repl2	Median normalised intensity (2.2) TiOx_Repl2_LPS	Median normalised intensity (2.3) TiOx_Repl2_Ctrl	Median normalised intensity (2.4) TiOx_Repl2_Ctrl.LPS
1011	ASGVAVSDGVIK	Acetyl (Protein N-term);Phospho (STY)	1223.58	P23528	CFL1	CFL1		CFL1	Cofilin-1	1	584	154.19	1833;1834	76687000	2563200000	2959300000	2420600000	4638700000	2921300000	5889600000	9298900000	12308000000	7793000000	11306000000	6921000000	10555000000	3429400000	2795200000	6371400000	11331000000	6706800000	11094000000	9959600000	9604300000	7787300000	12236000000	6219600000	1.3873e+08	3.9544e+09	5.81024e+09	3.74683e+09	7.87756e+09	4.15288e+09	8.71313e+09	9.60868e+09	1.32502e+10	8.77897e+09	1.31542e+10	7.28323e+09
7854	QASIELPSMAVASTK	Phospho (STY)	1611.76	P33241;P33241-3;P33241-2	LSP1	LSP1		LSP1	Lymphocyte-specific protein 1	1	182	309.09	2052	1379400000	1781100000	1197200000	2134600000	1387700000	2858500000	1800600000	4506200000	3792400000	4989100000	4392100000	4770800000	4752900000	7143200000	1581100000	7064600000	3579900000	5557200000	4266300000	6290300000	5424400000	7618100000	8782700000	14597000000	2.49539e+09	2.74781e+09	2.35056e+09	3.30413e+09	2.35663e+09	4.0636e+09	2.66383e+09	4.65632e+09	4.08272e+09	5.62032e+09	5.11006e+09	5.02049e+09
284	AEEDEILNRSPR	Phospho (STY)	1507.67	P27824;P27824-2;P27824-3	CANX	CANX		CANX	Calnexin	1	162	306.37	1919	2209000000	3000500000	1565700000	2764100000	2574200000	3748400000	1798300000	5837500000	3850300000	3591700000	3336200000	3693700000	5094000000	1945800000	1713300000	3032800000	4022700000	6560600000	7479900000	5664300000	5420400000	7278400000	9834600000	4716600000	3.99616e+09	4.62904e+09	3.07407e+09	4.27853e+09	4.37157e+09	5.32867e+09	2.66042e+09	6.03197e+09	4.14505e+09	4.04612e+09	3.88156e+09	3.88702e+09
6045	LKSEDGVEGDLGETQSR	Phospho (STY)	1898.83	Q09666	AHNAK	AHNAK		AHNAK	Neuroblast differentiation-associated protein AHNAK	1	216	316.99	3278	533840000	2055200000	451440000	1854300000	566540000	2900300000	561540000	4955500000	3394100000	3791900000	1833800000	3305600000	2478200000	1870600000	1084200000	3406000000	1188800000	3363200000	1677200000	5397800000	1642000000	4957300000	1831000000	4550600000	9.65737e+08	3.17068e+09	8.8635e+08	2.87026e+09	9.62113e+08	4.12302e+09	8.30748e+08	5.12059e+09	3.65393e+09	4.27165e+09	2.13357e+09	3.47861e+09
4981	IYHLPDAESDEDEDFKEQTR	Phospho (STY)	2516.04	Q15019;Q15019-3;Q15019-2	SEPT2	SEPT2		SEPT2	Septin-2	1	190	304.43	3942	328270000	1047200000	694260000	1047000000	760180000	1014200000	1221700000	4017400000	3102300000	2623600000	3443100000	2757500000	3165800000	1271000000	1132800000	2818500000	4546500000	1717700000	3407400000	3490800000	3726400000	3836800000	4904500000	3450800000	5.93853e+08	1.61558e+09	1.3631e+09	1.62064e+09	1.29096e+09	1.44177e+09	1.8074e+09	4.15124e+09	3.33979e+09	2.95554e+09	4.00593e+09	2.90182e+09
10283	SNSVEKPVSSILSR	Phospho (STY)	1581.78	Q9UI08-2;Q9UI08;Q9UI08-3	EVL	EVL		EVL	Ena/VASP-like protein	1	195	301.16	8658;8659;8660;8661;8662	440850000	1890700000	398480000	1926700000	292190000	1611600000	533930000	1429500000	1047700000	4571100000	669740000	4791600000	840210000	1891800000	1678100000	4740100000	1826600000	3403700000	1625300000	6477400000	1147700000	6370400000	2272700000	7589200000	7.97514e+08	2.91689e+09	7.82369e+08	2.98232e+09	4.96204e+08	2.29103e+09	7.89902e+08	1.47712e+09	1.12791e+09	5.14943e+09	7.7922e+08	5.04238e+09
9663	SGPKPFSAPKPQTSPSPK	Phospho (STY)	1916.94	Q01518-2;Q01518	CAP1	CAP1		CAP1	Adenylyl cyclase-associated protein 1	1	165	242.63	3021;3022;10258	1335900000	1067700000	81371000	899380000	853410000	1220500000	1148900000	3498400000	2902700000	3550200000	2205500000	3291800000	3740800000	1048200000	517200000	2654300000	3300900000	2835100000	4046700000	2685300000	2948100000	2410300000	4641000000	3034500000	2.41669e+09	1.6472e+09	1.59762e+08	1.39214e+09	1.44928e+09	1.73504e+09	1.69969e+09	3.61495e+09	3.12491e+09	3.99937e+09	2.56603e+09	3.46409e+09
5238	KLEKEEEEGISQESSEEEQ	2 Phospho (STY)	2395.92	P17096;P17096-2	HMGA1	HMGA1		HMGA1	High mobility group protein HMG-I/HMG-Y	2	198	303	1609;1610;1611	212860000	627550000	126830000	682810000	497520000	773700000	865920000	1989400000	2708800000	1561300000	2065400000	2706300000	2730500000	1372700000	325650000	2183900000	1840400000	1992200000	3426800000	4568300000	3409900000	3143500000	4283900000	2412200000	3.85072e+08	9.68157e+08	2.49016e+08	1.05692e+09	8.44901e+08	1.09988e+09	1.28105e+09	2.05567e+09	2.91617e+09	1.75883e+09	2.40303e+09	2.84794e+09
7571	NRNSNVIPYDYNR	Phospho (STY)	1703.74	P08575-2;P08575	PTPRC	PTPRC		PTPRC	Receptor-type tyrosine-protein phosphatase C	1	115	276.03	1343	848450000	811730000	582930000	985930000	792190000	947760000	756630000	2496500000	1691000000	1882800000	1751800000	1269500000	2134200000	821180000	933990000	1773800000	2893700000	2013600000	2712000000	3236200000	2283600000	3032900000	3035300000	3341000000	1.53488e+09	1.2523e+09	1.14451e+09	1.52611e+09	1.34532e+09	1.34732e+09	1.11937e+09	2.57967e+09	1.82045e+09	2.12101e+09	2.03816e+09	1.33594e+09
2799	ETNLDSLPLVDTHSK	Phospho (STY)	1747.8	P08670	VIM	VIM		VIM	Vimentin	1	114	311.5	1360;1361;9919;9920	420360000	1716500000	229840000	1515100000	372020000	2091200000	408280000	790210000	652920000	2702900000	657360000	2534400000	504840000	1017900000	3022000000	1714500000	836240000	3797200000	1156000000	5525000000	1148000000	4730300000	1148100000	4009700000	7.60447e+08	2.64814e+09	4.51264e+08	2.34521e+09	6.31774e+08	2.97282e+09	6.04014e+08	8.16535e+08	7.02903e+08	3.04487e+09	7.64817e+08	2.66705e+09
7853	QASIELPSMAVASTK	Oxidation (M);Phospho (STY)	1627.75	P33241;P33241-3;P33241-2	LSP1	LSP1		LSP1	Lymphocyte-specific protein 1	1	479	281.9	2052	598590000	1136700000	406020000	1082400000	553270000	1266500000	742670000	1203000000	1332400000	1816700000	1025000000	1982100000	1636700000	1545500000	162110000	1940800000	1105200000	1206500000	2209300000	1946300000	1207900000	2457900000	1400900000	1748800000	1.08287e+09	1.75365e+09	7.97173e+08	1.67544e+09	9.39577e+08	1.80044e+09	1.09871e+09	1.24308e+09	1.4344e+09	2.04655e+09	1.19255e+09	2.08584e+09
8066	QLSSGVSEIR	Phospho (STY)	1154.53	P04792	HSPB1	HSPB1		HSPB1	Heat shock protein beta-1	1	81	254.51	1237;1238;1239	263600000	1558100000	358510000	1395100000	286130000	1812800000	232110000	773940000	486350000	3241600000	518780000	2057000000	508360000	1045000000	1116000000	2253200000	335830000	1651800000	888480000	2243900000	439720000	1741300000	757400000	2754800000	4.76862e+08	2.40377e+09	7.03892e+08	2.15946e+09	4.85913e+08	2.57705e+09	3.43386e+08	7.99723e+08	5.23582e+08	3.65173e+09	6.03583e+08	2.16466e+09
11414	TDSREDEISPPPPNPVVK	Phospho (STY)	2055.95	P10644-2;P10644	PRKAR1A	PRKAR1A		PRKAR1A	cAMP-dependent protein kinase type I-alpha regulatory subunit;cAMP-dependent protein kinase type I-alpha regulatory subunit, N-terminally processed	1	173	135.54	1450;1451;9939	959080000	486060000	345530000	531350000	455820000	549930000	551340000	1498400000	1406700000	970400000	863770000	959930000	1257800000	668860000	293850000	1251100000	1170300000	1022000000	1417100000	1639700000	1582700000	1645500000	2949000000	1322200000	1.73501e+09	7.49873e+08	6.78408e+08	8.22472e+08	7.74085e+08	7.81772e+08	8.15658e+08	1.54832e+09	1.51439e+09	1.09317e+09	1.00497e+09	1.01017e+09
12774	VSMPDVELNLKSPK	Phospho (STY)	1635.79	Q09666	AHNAK	AHNAK		AHNAK	Neuroblast differentiation-associated protein AHNAK	1	109	197.94	3297	101430000	468360000	151370000	638410000	72893000	629340000	108500000	529110000	360640000	2289900000	214470000	3376100000	435620000	1008100000	782030000	1115900000	282640000	2328600000	552920000	3121700000	409430000	2398800000	743590000	3117000000	1.83491e+08	7.22566e+08	2.97197e+08	9.8819e+08	1.23789e+08	8.94661e+08	1.60516e+08	5.46737e+08	3.88248e+08	2.57962e+09	2.49529e+08	3.5528e+09
7774	PGPTPSGTNVGSSGRSPSK	Phospho (STY)	1848.84	P60468	SEC61B	SEC61B		SEC61B	Protein transport protein Sec61 subunit beta	1	47	298.66	2789;2790;2791	562310000	565160000	371100000	558180000	459840000	765080000	733940000	1070900000	1186300000	919020000	965120000	1043700000	1149300000	643260000	484250000	1063700000	1158700000	1206100000	1573900000	1796700000	1485600000	1579000000	1973400000	1723800000	1.01724e+09	8.71905e+08	7.28611e+08	8.64002e+08	7.80912e+08	1.08763e+09	1.0858e+09	1.10658e+09	1.27712e+09	1.03529e+09	1.12289e+09	1.09833e+09
2801	ETNLDSLPLVDTHSKR	Phospho (STY)	1903.9	P08670	VIM	VIM		VIM	Vimentin	1	164	210.66	1360;1361;9919;9920	180690000	290690000	119060000	287460000	68784000	211450000	144260000	1017600000	1029800000	3934200000	892170000	2843400000	999880000	2062200000	122500000	2414000000	422470000	1759100000	807830000	1789800000	567940000	1191100000	688680000	1095100000	3.26875e+08	4.48464e+08	2.3376e+08	4.44957e+08	1.16811e+08	3.00594e+08	2.1342e+08	1.0515e+09	1.10864e+09	4.43195e+09	1.03801e+09	2.99222e+09
7966	QGSLAMEELK	Phospho (STY)	1184.51	P16150	SPN	SPN		SPN	Leukosialin	1	65	261.32	1565	439070000	224350000	0	252030000	204550000	600960000	287270000	1581800000	1101900000	878750000	1153400000	1161800000	1164000000	654960000	132470000	762960000	1757700000	1152000000	2733600000	1899400000	2307200000	1178500000	2095500000	930650000	7.94294e+08	3.46118e+08	0	3.90115e+08	3.47372e+08	8.54316e+08	4.2499e+08	1.6345e+09	1.18625e+09	9.89929e+08	1.34194e+09	1.22261e+09
5135	KGDRSPEPGQTWTR	Phospho (STY)	1693.76	Q09666;Q09666-2	AHNAK	AHNAK		AHNAK	Neuroblast differentiation-associated protein AHNAK	1	118	280.01	3255	264140000	342700000	102730000	353980000	131050000	586210000	274500000	1395200000	1245800000	1075600000	795660000	1207200000	1187000000	447810000	222260000	1651100000	1131000000	875830000	1525300000	1811900000	1201700000	1180000000	2008900000	2378100000	4.77839e+08	5.28703e+08	2.01698e+08	5.47923e+08	2.22552e+08	8.33348e+08	4.06098e+08	1.44168e+09	1.34117e+09	1.21168e+09	9.25724e+08	1.27038e+09
8885	RRSPSPYYSR	2 Phospho (STY)	1427.57	Q13595;Q13595-3;P62995;P62995-3	TRA2A;TRA2B	TRA2A;TRA2B		TRA2A;TRA2B	Transformer-2 protein homolog alpha;Transformer-2 protein homolog beta	2	65	114.35	2850;2851;2852	263000000	296450000	172170000	453860000	257810000	351790000	396620000	1226300000	1562900000	924440000	883480000	1177400000	1218300000	570490000	215740000	1169400000	1141800000	762940000	1356700000	1286100000	1412900000	893350000	1917800000	1105200000	4.75777e+08	4.5735e+08	3.38036e+08	7.02526e+08	4.37819e+08	5.001e+08	5.86764e+08	1.26715e+09	1.68255e+09	1.0414e+09	1.0279e+09	1.23902e+09
12163	VADAKGDSESEEDEDLEVPVPSR	2 Phospho (STY)	2632.05	P13861-2;P13861	PRKAR2A	PRKAR2A		PRKAR2A	cAMP-dependent protein kinase type II-alpha regulatory subunit	2	100	226.85	1521;1522	278520000	414760000	163760000	448760000	303330000	441950000	648080000	1033100000	851630000	718690000	873520000	652080000	830050000	507330000	188700000	795110000	998180000	1074900000	1633200000	1182700000	1672200000	1058600000	1919900000	1632000000	5.03853e+08	6.39874e+08	3.21524e+08	6.94632e+08	5.15123e+08	6.2827e+08	9.58776e+08	1.06752e+09	9.16825e+08	8.09618e+08	1.01631e+09	6.86209e+08
6300	LPSGSGAASPTGSAVDIR	Phospho (STY)	1721.8	Q09666	AHNAK	AHNAK		AHNAK	Neuroblast differentiation-associated protein AHNAK	1	192	353.83	3279;3280;3281;3282;10302	440880000	588510000	302610000	608980000	409000000	666340000	393480000	876060000	793320000	730900000	502510000	779030000	689640000	383290000	395980000	594540000	585950000	1134500000	1174300000	2004300000	1219100000	1779700000	1451700000	1250300000	7.97569e+08	9.07928e+08	5.94139e+08	9.42635e+08	6.94574e+08	9.47259e+08	5.82118e+08	9.05245e+08	8.54052e+08	8.23373e+08	5.84654e+08	8.19803e+08
1379	CQQPRTPSPLVLEGTIEQSSPPLSPTTK	4 Phospho (STY)	3367.43	P33241;P33241-3;P33241-2	LSP1	LSP1		LSP1	Lymphocyte-specific protein 1	4	110	279.12	2043;2044;2045;2046;10069;10070	31418000	196740000	24347000	219280000	57533000	102510000	157340000	1353000000	1819400000	1433100000	934060000	2570100000	1185000000	685010000	28650000	2175800000	254100000	414080000	576910000	1467200000	858040000	1152900000	487350000	1248100000	5.68364e+07	3.03522e+08	4.78025e+07	3.39422e+08	9.7704e+07	1.45727e+08	2.3277e+08	1.39807e+09	1.95868e+09	1.61441e+09	1.08675e+09	2.70461e+09
3615	GLLAQGLRPESPPPAGPLLNGAPAGESPQPK	Phospho (STY)	3095.58	Q96TA1-2;Q96TA1	FAM129B	FAM129B		FAM129B	Niban-like protein 1	1	96	293.06	7287;7288	54955000	116300000	85761000	239430000	95363000	209220000	147800000	1112600000	851720000	656150000	788000000	667660000	590760000	515190000	189650000	1244300000	910470000	868310000	702400000	2350000000	1139300000	1552000000	1466800000	1588500000	9.94157e+07	1.79423e+08	1.68382e+08	3.70612e+08	1.61948e+08	2.97424e+08	2.18657e+08	1.14967e+09	9.16922e+08	7.39166e+08	9.16812e+08	7.02604e+08
4883	ISMPDLDLHLKSPK	Phospho (STY)	1672.83	Q09666	AHNAK	AHNAK		AHNAK	Neuroblast differentiation-associated protein AHNAK	1	92	198.77	3270	0	181140000	21393000	502340000	14737000	932480000	0	161620000	197630000	1048000000	114070000	472110000	172280000	454670000	739670000	633870000	80519000	1434100000	65964000	4465500000	70651000	2814800000	62819000	2862500000	0	2.79455e+08	4.20027e+07	7.77568e+08	2.50267e+07	1.3256e+09	0	1.67004e+08	2.12759e+08	1.18059e+09	1.32717e+08	4.96819e+08
9210	SASPDDDLGSSNWEAADLGNEER	Phospho (STY)	2513.98	O00193	SMAP	C11orf58		SMAP	Small acidic protein	1	91	304.92	126;127	189770000	294370000	215720000	355040000	68314000	400570000	392950000	934480000	767090000	131520000	859740000	715080000	1127300000	578940000	349810000	980180000	534900000	777690000	1027600000	1193200000	1154800000	1039900000	1554900000	1107700000	3.43301e+08	4.54142e+08	4.23541e+08	5.49563e+08	1.16013e+08	5.69444e+08	5.81334e+08	9.65611e+08	8.25814e+08	1.4816e+08	1.00028e+09	7.52506e+08
4000	GSVSDEEMMELR	Phospho (STY)	1461.55	P13796	LCP1	LCP1		LCP1	Plastin-2	1	218	223.06	1512;1513	52310000	882470000	58971000	967330000	62232000	1279100000	135240000	523090000	286190000	689650000	0	698870000	506030000	87187000	74760000	614490000	141240000	1889100000	225970000	2467500000	219420000	2356600000	274990000	2012900000	9.46308e+07	1.36144e+09	1.15783e+08	1.49732e+09	1.05684e+08	1.81835e+09	2.00075e+08	5.40516e+08	3.08099e+08	7.76904e+08	0	7.35447e+08
3976	GSREEVDGTHHTLR	Phospho (STY)	1672.73	Q9BXL7	CARD11	CARD11		CARD11	Caspase recruitment domain-containing protein 11	1	26	71.781	11078	454730000	0	0	0	0	0	379300000	1340200000	876540000	867580000	0	903480000	873020000	318380000	212110000	0	1411900000	1446800000	1766600000	0	1817400000	0	2821700000	0	8.22624e+08	0	0	0	0	0	5.6114e+08	1.38485e+09	9.43642e+08	9.77346e+08	0	9.50766e+08
5380	KPSGLNGEASKSQEMVHLVNK	Phospho (STY)	2332.12	P16070-18;P16070-12;P16070-14;P16070-13;P16070-11;P16070-10;P16070-16;P16070-8;P16070-17;P16070-6;P16070-4;P16070-3;P16070-7;P16070-5;P16070	CD44	CD44		CD44	CD44 antigen	1	163	319.24	1556;1557;1558	358410000	189270000	181610000	215870000	201280000	346420000	309160000	1078300000	399390000	490890000	522390000	543330000	525800000	147940000	191750000	372270000	1600100000	888900000	818600000	833710000	1076500000	1029600000	1857000000	921100000	6.48377e+08	2.91998e+08	3.5657e+08	3.34143e+08	3.41819e+08	4.92466e+08	4.57374e+08	1.11422e+09	4.29965e+08	5.52997e+08	6.07784e+08	5.71767e+08
935	ARGSVSDEEMMELR	Acetyl (Protein N-term);Phospho (STY)	1730.7	P13796	LCP1	LCP1		LCP1	Plastin-2	1	647	262.58	1512;1513	9894300	130570000	16387000	109470000	25375000	105960000	0	590580000	498880000	1173100000	379590000	979540000	758100000	737830000	218980000	1543800000	185120000	1227800000	308820000	2045700000	277770000	1710700000	311080000	1536100000	1.78992e+07	2.01438e+08	3.2174e+07	1.69448e+08	4.30925e+07	1.50631e+08	0	6.10255e+08	5.37071e+08	1.32152e+09	4.4164e+08	1.03081e+09
4507	IEDVGSDEEDDSGKDKK	Phospho (STY)	1944.78	P08238;Q58FF8	HSP90AB1;HSP90AB2P	HSP90AB1;HSP90AB2P		HSP90AB1;HSP90AB2P	Heat shock protein HSP 90-beta;Putative heat shock protein HSP 90-beta 2	1	61	215.98	1331;1332	385330000	985490000	188420000	639710000	313150000	1043600000	481580000	501080000	530080000	346180000	225600000	271100000	487570000	170140000	0	375020000	545410000	596410000	624930000	1294100000	936000000	1169500000	1309600000	1155000000	6.97077e+08	1.52037e+09	3.69941e+08	9.90202e+08	5.31799e+08	1.48357e+09	7.12454e+08	5.17773e+08	5.7066e+08	3.89978e+08	2.62478e+08	2.85289e+08
84	AAPEASSPPASPLQHLLPGK	2 Phospho (STY)	2126.98	Q96TA1-2;Q96TA1	FAM129B	FAM129B		FAM129B	Niban-like protein 1	2	96	207.42	7282;7283;7284	38305000	227540000	24357000	298950000	45618000	230720000	64112000	360910000	498490000	651930000	298690000	870150000	595170000	559690000	203070000	1142500000	424830000	1197600000	380630000	1929100000	437010000	1652900000	471890000	1956400000	6.92952e+07	3.51039e+08	4.78221e+07	4.62742e+08	7.74696e+07	3.27988e+08	9.4848e+07	3.72933e+08	5.36651e+08	7.34412e+08	3.47516e+08	9.15692e+08
9473	SETAPAETATPAPVEK	Acetyl (Protein N-term);Phospho (STY)	1719.76	P16401	HIST1H1B	HIST1H1B		HIST1H1B	Histone H1.5	1	114	222.11	1587;9972;9973;9974	354420000	452680000	245360000	325970000	394720000	420210000	392380000	431950000	442240000	361980000	330260000	341060000	385600000	312310000	378220000	403450000	997900000	678450000	985250000	1320600000	1008400000	1052200000	1331700000	1093300000	6.41159e+08	6.98375e+08	4.81736e+08	5.04566e+08	6.70324e+08	5.97364e+08	5.80491e+08	4.4634e+08	4.76095e+08	4.07777e+08	3.84247e+08	3.5891e+08
611	ALELPLAASSIPRPRTPSPESHR	2 Phospho (STY)	2641.28	Q66K74-2;Q66K74	MAP1S	MAP1S		MAP1S	Microtubule-associated protein 1S;MAP1S heavy chain;MAP1S light chain	2	135	209.65	4823;4824;10590	328850000	220260000	209110000	267620000	442610000	259150000	279300000	542410000	610070000	444380000	442760000	350290000	569360000	182410000	130400000	383380000	872740000	557690000	1044300000	937910000	870930000	1305600000	1287100000	1002400000	5.94902e+08	3.39808e+08	4.10563e+08	4.14247e+08	7.51652e+08	3.68404e+08	4.13199e+08	5.6048e+08	6.56773e+08	5.00603e+08	5.15137e+08	3.68623e+08
8126	QPLLLSEDEEDTKR	Phospho (STY)	1751.8	Q99613-2;Q99613;B5ME19	EIF3C;EIF3CL	EIF3C;EIF3CL		EIF3C;EIF3CL	Eukaryotic translation initiation factor 3 subunit C;Eukaryotic translation initiation factor 3 subunit C-like protein	1	106	278.72	7338	478260000	328370000	197350000	304120000	250720000	367330000	261560000	683540000	568830000	570930000	577270000	614480000	827880000	300830000	153740000	451010000	537460000	49423000	1045300000	641700000	656380000	940710000	1299100000	1055700000	8.6519e+08	5.06595e+08	3.87474e+08	4.70745e+08	4.25779e+08	5.22191e+08	3.86955e+08	7.06311e+08	6.12376e+08	6.43164e+08	6.71635e+08	6.46641e+08
9679	SGSGPSLKGEEEPLVASEDGAVDAPAPDEPEGGDGAAP	Phospho (STY)	3640.56	P16150	SPN	SPN		SPN	Leukosialin	1	41	152.35	1566;1567;1568	343430000	176630000	155830000	181980000	269800000	210910000	291870000	782390000	760600000	500830000	472340000	529230000	871420000	519390000	123070000	708290000	661080000	395900000	809610000	928770000	689490000	647690000	1429700000	525420000	6.21278e+08	2.72497e+08	3.05954e+08	2.81685e+08	4.58181e+08	2.99827e+08	4.31795e+08	8.08455e+08	8.18827e+08	5.64195e+08	5.49552e+08	5.56929e+08
396	AGDLLEDSPKRPK	Phospho (STY)	1504.73	P51858;P51858-2;P51858-3	HDGF	HDGF		HDGF	Hepatoma-derived growth factor	1	182	199.58	2604	211710000	245380000	144480000	276930000	197340000	320660000	244610000	411990000	409170000	541450000	476660000	289370000	444160000	226280000	218440000	421520000	825390000	569040000	1387900000	693470000	1356600000	775160000	1373000000	745370000	3.82991e+08	3.78562e+08	2.8367e+08	4.28658e+08	3.35128e+08	4.55846e+08	3.61879e+08	4.25715e+08	4.40493e+08	6.09954e+08	5.54578e+08	3.04515e+08
12809	VSSTSPSTGEHELSAGF	Phospho (STY)	1771.73	P32246	CCR1	CCR1		CCR1	C-C chemokine receptor type 1	1	91	283.12	2020;2021;2022;2023;2024;10066;10067	232670000	232770000	129280000	215740000	206510000	196970000	255870000	912740000	771660000	516710000	516230000	612360000	706400000	298940000	203190000	641970000	497290000	402090000	845700000	886350000	906800000	1035700000	818110000	631900000	4.20909e+08	3.59108e+08	2.53826e+08	3.33942e+08	3.50701e+08	2.8001e+08	3.78537e+08	9.43147e+08	8.30733e+08	5.82084e+08	6.00617e+08	6.4441e+08
5964	LIDRTESLNR	Phospho (STY)	1295.62	P33241;P33241-3;P33241-2	LSP1	LSP1		LSP1	Lymphocyte-specific protein 1	1	88	158.25	2050;10071	79962000	105860000	74676000	394650000	130350000	343990000	145190000	487030000	325930000	805450000	358820000	697550000	469180000	399190000	119060000	572940000	863260000	454750000	463380000	1154800000	586790000	1083100000	1030800000	1169300000	1.44654e+08	1.63316e+08	1.46618e+08	6.10875e+08	2.21364e+08	4.89011e+08	2.14796e+08	5.03255e+08	3.50881e+08	9.07355e+08	4.17475e+08	7.34058e+08
934	ARGSVSDEEMMELR	Acetyl (Protein N-term);Oxidation (M);Phospho (STY)	1746.7	P13796	LCP1	LCP1		LCP1	Plastin-2	1	375	210.22	1512;1513	38932000	245280000	29018000	296150000	43239000	166860000	41662000	173070000	453890000	1605000000	266130000	1735100000	494650000	464140000	181900000	1528300000	110720000	715790000	138860000	1204000000	23482000	1108800000	217220000	938020000	7.04295e+07	3.78408e+08	5.69734e+07	4.58408e+08	7.34296e+07	2.37206e+08	6.16352e+07	1.78836e+08	4.88637e+08	1.80806e+09	3.09634e+08	1.82591e+09
9936	SLAPDRSDDEHDPLDNTSRPR	Phospho (STY)	2472.07	Q92614-4;Q92614;Q92614-3;Q92614-5;Q92614-2	MYO18A	MYO18A		MYO18A	Unconventional myosin-XVIIIa	1	104	237.28	6642;6643;10925	186700000	165330000	106740000	202460000	141640000	195640000	148960000	719620000	683140000	521990000	590030000	467680000	733930000	256750000	89568000	688610000	682670000	434400000	826650000	636080000	540590000	595760000	1553100000	951260000	3.37747e+08	2.55064e+08	2.09571e+08	3.13386e+08	2.40537e+08	2.78119e+08	2.20373e+08	7.43593e+08	7.35437e+08	5.88032e+08	6.86481e+08	4.92157e+08
6830	MEDLDQSPLVSSSDSPPRPQPAFK	Acetyl (Protein N-term);Oxidation (M);Phospho (STY)	2765.23	Q9NQC3-5;Q9NQC3;Q9NQC3-2;Q9NQC3-4	RTN4	RTN4		RTN4	Reticulon-4	1	96	284.06	8075;8076;8077;8078;8079	292870000	197500000	147430000	215940000	230790000	239800000	327610000	701080000	668920000	553950000	704210000	736200000	768580000	17242000	286970000	833810000	426180000	322790000	699270000	618300000	607730000	691640000	879210000	629590000	5.29813e+08	3.04695e+08	2.89462e+08	3.34252e+08	3.91933e+08	3.40896e+08	4.8467e+08	7.24436e+08	7.20128e+08	6.24035e+08	8.19325e+08	7.74731e+08
11041	STAQQELDGKPASPTPVIVASHTANKEEK	Phospho (STY)	3112.51	P35606-2;P35606	COPB2	COPB2		COPB2	Coatomer subunit beta'	1	123	284.97	2103;10086	168480000	146150000	105760000	196730000	171470000	186790000	183600000	1083600000	685120000	702910000	527250000	541680000	955600000	327610000	125770000	671120000	752460000	345600000	831460000	404550000	701010000	423610000	956100000	454370000	3.04787e+08	2.25474e+08	2.07647e+08	3.04517e+08	2.91195e+08	2.65538e+08	2.7162e+08	1.1197e+09	7.37568e+08	7.91842e+08	6.13438e+08	5.7003e+08
3686	GNAEGSSDEEGKLVIDEPAKEK	2 Phospho (STY)	2461.03	P51858;P51858-2;P51858-3	HDGF	HDGF		HDGF	Hepatoma-derived growth factor	2	82	264.92	2605;2606	213650000	448170000	134150000	378820000	278360000	532660000	494770000	290510000	273740000	165540000	221100000	215090000	227880000	89334000	287350000	154900000	552540000	396260000	558410000	1376700000	704480000	1022300000	1574400000	807270000	3.86501e+08	6.91418e+08	2.63388e+08	5.86372e+08	4.72718e+08	7.57222e+08	7.31968e+08	3.00188e+08	2.94696e+08	1.86484e+08	2.57243e+08	2.26347e+08
2940	FASDDEHDEHDENGATGPVKR	Phospho (STY)	2404.96	P05455	SSB	SSB		SSB	Lupus La protein	1	104	286.93	1258	219800000	178670000	56010000	207820000	92304000	209020000	186100000	617650000	794290000	646250000	308320000	414530000	497750000	165860000	90422000	571180000	980510000	339720000	748240000	838900000	806970000	554010000	1119100000	555890000	3.97627e+08	2.75644e+08	1.09969e+08	3.21683e+08	1.56753e+08	2.9714e+08	2.75318e+08	6.38226e+08	8.55096e+08	7.28013e+08	3.5872e+08	4.36226e+08
1632	DIIRQPSEEEIIK	Phospho (STY)	1648.81	Q15121;Q15121-2	PEA15	PEA15		PEA15	Astrocytic phosphoprotein PEA-15	1	74	187.39	3984	64280000	306310000	56231000	345890000	42046000	282900000	78802000	207330000	272840000	807420000	141240000	599750000	161490000	308210000	383840000	655090000	205080000	994700000	220920000	1218800000	217080000	1339800000	372890000	1740900000	1.16285e+08	4.72562e+08	1.10403e+08	5.354e+08	7.14036e+07	4.02166e+08	1.1658e+08	2.14237e+08	2.93727e+08	9.09574e+08	1.64328e+08	6.3114e+08
3206	FTDKDQQPSGSEGEDDDAEAALKK	2 Phospho (STY)	2740.08	Q9NXG2	THUMPD1	THUMPD1		THUMPD1	THUMP domain-containing protein 1	2	79	273.43	8255;8256	141400000	228910000	94128000	243640000	210430000	287640000	281770000	381700000	360580000	205610000	302680000	279100000	321490000	105560000	122510000	231660000	476610000	515580000	1272400000	994820000	837510000	823160000	1327500000	684270000	2.55798e+08	3.53153e+08	1.84809e+08	3.77128e+08	3.57358e+08	4.08905e+08	4.16853e+08	3.94416e+08	3.88184e+08	2.31624e+08	3.52158e+08	2.93708e+08
11639	TLDQSPELR	Phospho (STY)	1137.51	P42345	MTOR	MTOR	MTOR	MTOR	Serine/threonine-protein kinase mTOR	1	28	80.782	10114	0	528240000	149430000	643440000	0	740560000	140850000	260360000	189300000	886580000	0	986230000	185220000	463220000	527770000	764700000	109270000	568980000	225940000	1032600000	0	924040000	226880000	1136300000	0	8.14946e+08	2.93388e+08	9.95975e+08	0	1.05277e+09	2.08375e+08	2.69034e+08	2.03792e+08	9.9875e+08	0	1.03785e+09
7334	NKPGPNIESGNEDDDASFK	Phospho (STY)	2112.86	O60841	EIF5B	EIF5B		EIF5B	Eukaryotic translation initiation factor 5B	1	58	221.04	691	197560000	223530000	137100000	258170000	187220000	247770000	196550000	632890000	550340000	419750000	377300000	517730000	742410000	222210000	181470000	495760000	650430000	304660000	588210000	632090000	650080000	531710000	1213400000	494450000	3.57394e+08	3.44853e+08	2.6918e+08	3.99619e+08	3.17942e+08	3.52226e+08	2.90778e+08	6.53974e+08	5.92471e+08	4.72857e+08	4.38976e+08	5.44827e+08
4430	IASDEEIQGTKDAVIQDLER	Phospho (STY)	2309.08	Q8WX93-4;Q8WX93-3;Q8WX93;Q8WX93-8;Q8WX93-5;Q8WX93-2;Q8WX93-9	PALLD	PALLD		PALLD	Palladin	1	86	318.03	6510	17434000	34236000	30844000	97631000	7048100	47594000	27616000	1120300000	557990000	995700000	632840000	1048700000	1121900000	668920000	22492000	2389700000	91979000	263890000	122270000	390340000	104980000	289150000	125740000	296150000	3.15388e+07	5.28178e+07	6.05586e+07	1.51122e+08	1.19693e+07	6.76589e+07	4.08554e+07	1.15762e+09	6.00706e+08	1.12168e+09	7.36289e+08	1.10359e+09
5020	KASGPPVSELITK	Phospho (STY)	1405.72	P16402;P10412;P16403	HIST1H1D;HIST1H1E;HIST1H1C	HIST1H1D;HIST1H1E;HIST1H1C		HIST1H1D;HIST1H1E;HIST1H1C	Histone H1.3;Histone H1.4;Histone H1.2	1	92	251.97	1439;1590	521280000	610910000	339000000	530240000	311060000	677320000	359720000	89519000	129830000	138300000	65881000	72571000	145150000	96678000	328830000	205540000	456240000	468070000	606300000	763880000	881420000	570830000	1006500000	986790000	9.43015e+08	9.42486e+08	6.65587e+08	8.20754e+08	5.2825e+08	9.62868e+08	5.32173e+08	9.25012e+07	1.39769e+08	1.55798e+08	7.66504e+07	7.63692e+07
12886	VVDYSQFQESDDADEDYGRDSGPPTKK	Phospho (STY)	3127.29	Q9H1E3	NUCKS1	NUCKS1		NUCKS1	Nuclear ubiquitous casein and cyclin-dependent kinase substrate 1	1	73	242.11	7755;7756	97451000	76477000	91590000	83233000	82665000	49160000	99669000	924290000	616150000	529580000	444120000	549740000	736990000	293070000	43637000	514540000	548940000	335730000	817340000	490500000	751100000	388070000	1319700000	406370000	1.76293e+08	1.17985e+08	1.79826e+08	1.28836e+08	1.40384e+08	6.98851e+07	1.47451e+08	9.55082e+08	6.63319e+08	5.96582e+08	5.16719e+08	5.78512e+08
9047	RTSIISLTPWKPSK	2 Phospho (STY)	1772.86	P34910;P34910-2	EVI2B	EVI2B		EVI2B	Protein EVI2B	2	98	233.56	2070;2071;10073	186450000	40467000	35885000	54098000	142950000	53936000	168610000	583740000	624830000	522830000	598270000	618290000	725220000	454280000	62335000	369530000	580450000	679710000	619840000	582180000	542540000	509140000	863450000	639240000	3.37295e+08	6.24308e+07	7.0456e+07	8.37378e+07	2.42761e+08	7.66746e+07	2.49443e+08	6.03187e+08	6.72663e+08	5.88978e+08	6.96067e+08	6.5065e+08
5107	KETESEAEDNLDDLEK	Phospho (STY)	1943.79	Q8IYB3;Q8IYB3-2	SRRM1	SRRM1		SRRM1	Serine/arginine repetitive matrix protein 1	1	118	321.54	5850;10788	398360000	222410000	147980000	239420000	235840000	258090000	258570000	464670000	445010000	383140000	289970000	294820000	297780000	141710000	113510000	407010000	477460000	560240000	922370000	801390000	689940000	731900000	892230000	582210000	7.20648e+08	3.43125e+08	2.90541e+08	3.70596e+08	4.00509e+08	3.66897e+08	3.82531e+08	4.8015e+08	4.79077e+08	4.31615e+08	3.37371e+08	3.1025e+08
12149	TYSLGSALRPSTSR	Phospho (STY)	1574.75	P08670	VIM	VIM		VIM	Vimentin	1	123	181.86	1384;1385;1386;1387;9927;11446	82231000	82847000	0	143250000	50705000	186890000	70716000	282660000	247670000	699030000	129090000	628700000	228620000	418120000	121970000	832450000	585900000	781130000	528740000	1230100000	326330000	929250000	649090000	976300000	1.48759e+08	1.27813e+08	0	2.21735e+08	8.61085e+07	2.6568e+08	1.04618e+08	2.92077e+08	2.6663e+08	7.87471e+08	1.50192e+08	6.61605e+08
12773	VSMPDVELNLKSPK	Oxidation (M);Phospho (STY)	1651.79	Q09666	AHNAK	AHNAK		AHNAK	Neuroblast differentiation-associated protein AHNAK	1	101	212.21	3297	75338000	405810000	59540000	467310000	42115000	419480000	63064000	139850000	148240000	689840000	95044000	695200000	121310000	389640000	348940000	777910000	143920000	629290000	231370000	1340500000	211520000	1296000000	203900000	1163300000	1.36289e+08	6.26066e+08	1.169e+08	7.23345e+08	7.15208e+07	5.96327e+08	9.32975e+07	1.44509e+08	1.59588e+08	7.77118e+08	1.10581e+08	7.31585e+08
12329	VEQEEPISPGSTLPEVK	Phospho (STY)	1917.9	Q92608	DOCK2	DOCK2		DOCK2	Dedicator of cytokinesis protein 2	1	77	296.41	6617	53510000	404680000	45240000	388280000	62425000	339180000	68322000	225450000	212020000	614740000	211910000	731340000	153260000	166870000	299690000	671010000	201660000	483650000	260540000	1133000000	206640000	1651400000	276690000	1281700000	9.68016e+07	6.24323e+08	8.88234e+07	6.01015e+08	1.06012e+08	4.82173e+08	1.01076e+08	2.32961e+08	2.28251e+08	6.92517e+08	2.4655e+08	7.69617e+08
12096	TVIRLPSGSGAASPTGSAVDIR	2 Phospho (STY)	2271.07	Q09666	AHNAK	AHNAK		AHNAK	Neuroblast differentiation-associated protein AHNAK	2	68	212.94	3279;3280;3281;3282;10302	0	39418000	0	58175000	0	0	0	355510000	325570000	1192100000	275290000	1658100000	385910000	764760000	0	1901600000	59454000	444120000	292250000	850480000	241620000	506320000	216940000	475740000	0	6.08124e+07	0	9.00486e+07	0	0	0	3.67353e+08	3.50494e+08	1.34292e+09	3.20291e+08	1.74488e+09
83	AAPEASSPPASPLQHLLPGK	Phospho (STY)	2047.01	Q96TA1-2;Q96TA1	FAM129B	FAM129B		FAM129B	Niban-like protein 1	1	88	191.9	7282;7283;7284	36809000	65715000	26401000	72074000	0	91277000	51804000	1393800000	656970000	644120000	440210000	551150000	596940000	299830000	135850000	561140000	288550000	427790000	577010000	788890000	383890000	656390000	464080000	667040000	6.65889e+07	1.01382e+08	5.18353e+07	1.11563e+08	0	1.29758e+08	7.66394e+07	1.44023e+09	7.07264e+08	7.25614e+08	5.1217e+08	5.79996e+08
2973	FEEESKEPVADEEEEDSDDDVEPITEFR	Phospho (STY)	3393.35	P54105	CLNS1A	CLNS1A		CLNS1A	Methylosome subunit pICln	1	85	254.29	2700	180910000	226930000	110830000	179190000	141390000	166570000	239970000	740350000	623040000	328370000	541910000	559640000	427880000	222570000	81521000	432390000	569360000	330520000	649390000	438020000	612330000	511080000	835380000	552520000	3.27273e+08	3.50098e+08	2.17602e+08	2.77367e+08	2.40112e+08	2.36793e+08	3.55014e+08	7.65014e+08	6.70736e+08	3.69915e+08	6.30494e+08	5.8893e+08
9457	SESPKEPEQLRK	Phospho (STY)	1506.71	P09651;P09651-3;P09651-2	HNRNPA1	HNRNPA1		HNRNPA1	Heterogeneous nuclear ribonucleoprotein A1;Heterogeneous nuclear ribonucleoprotein A1, N-terminally processed	1	70	220.27	1411;1412	282840000	222100000	164510000	265910000	178430000	330520000	260660000	372530000	423020000	313660000	272400000	298810000	398410000	185700000	161170000	384790000	558150000	450980000	699390000	675700000	600380000	406960000	1015300000	761200000	5.11668e+08	3.42646e+08	3.22996e+08	4.116e+08	3.03014e+08	4.69862e+08	3.85623e+08	3.8494e+08	4.55404e+08	3.53344e+08	3.16928e+08	3.14449e+08
9330	SDKPDMAEIEKFDK	Acetyl (Protein N-term);Phospho (STY)	1773.75	P62328	TMSB4X	TMSB4X		TMSB4X	Thymosin beta-4;Hematopoietic system regulatory peptide	1	106	204.23	2833	127680000	130000000	77123000	125030000	98610000	115300000	152880000	622330000	602820000	463860000	558680000	561580000	737640000	226680000	160980000	456200000	494970000	426600000	605160000	397030000	488640000	516560000	893240000	563910000	2.30978e+08	2.00558e+08	1.51422e+08	1.93533e+08	1.67462e+08	1.63909e+08	2.26172e+08	6.43062e+08	6.48968e+08	5.22547e+08	6.50006e+08	5.90972e+08
4468	IDISPSTFR	Phospho (STY)	1114.51	Q9Y2W1	THRAP3	THRAP3		THRAP3	Thyroid hormone receptor-associated protein 3	1	74	202.68	9282;9283	200440000	212370000	123280000	220530000	170120000	253410000	225650000	363540000	385420000	209730000	263810000	307620000	328820000	160990000	175770000	363060000	439470000	473780000	746260000	742060000	574390000	798540000	849270000	848240000	3.62604e+08	3.27635e+08	2.42046e+08	3.41357e+08	2.88902e+08	3.60244e+08	3.33829e+08	3.75651e+08	4.14925e+08	2.36265e+08	3.06934e+08	3.2372e+08
1103	ASSPPDRIDIFGR	Phospho (STY)	1509.7	Q9NWB6-2;Q9NWB6	ARGLU1	ARGLU1		ARGLU1	Arginine and glutamate-rich protein 1	1	74	129.53	8226	116490000	71916000	58891000	107270000	97994000	66828000	127830000	531030000	446380000	456810000	439590000	326300000	637870000	216660000	53579000	465250000	624130000	466360000	723780000	706090000	573870000	484370000	1055800000	563240000	2.10735e+08	1.10949e+08	1.15626e+08	1.66042e+08	1.66416e+08	9.50017e+07	1.89113e+08	5.48721e+08	4.80552e+08	5.14605e+08	5.11449e+08	3.43378e+08
10193	SLYASSPGGVYATR	Phospho (STY)	1507.67	P08670	VIM	VIM		VIM	Vimentin	1	155	221.85	1376;1377;1378;9923;11444;11445	194310000	191720000	109220000	193940000	163890000	203670000	174990000	412130000	432330000	451440000	415040000	479030000	646640000	288310000	179950000	411480000	432270000	388970000	570200000	488400000	955040000	483210000	725450000	421280000	3.51514e+08	2.95777e+08	2.14441e+08	3.00198e+08	2.78322e+08	2.89534e+08	2.58882e+08	4.2586e+08	4.65426e+08	5.08556e+08	4.82885e+08	5.04101e+08
8959	RSSDTSGSPATPLK	Phospho (STY)	1482.67	Q7Z5R6	APBB1IP	APBB1IP		APBB1IP	Amyloid beta A4 precursor protein-binding family B member 1-interacting protein	1	70	166.6	5457;5458;5459;5460;10709	56378000	216070000	26728000	192350000	93558000	299880000	69525000	371720000	324630000	470110000	235770000	579940000	359910000	327320000	61035000	496180000	589360000	491490000	694100000	820090000	608060000	582760000	876160000	561490000	1.0199e+08	3.33344e+08	5.24773e+07	2.97737e+08	1.58883e+08	4.26305e+08	1.02856e+08	3.84103e+08	3.49482e+08	5.29588e+08	2.74311e+08	6.10293e+08
1315	CDDSPRTPSNTPSAEADWSPGLELHPDYK	Phospho (STY)	3321.39	Q9Y3Z3-2;Q9Y3Z3;Q9Y3Z3-3;Q9Y3Z3-4	SAMHD1	SAMHD1		SAMHD1	Deoxynucleoside triphosphate triphosphohydrolase SAMHD1	1	115	228.73	9352;9353;9354;9355;11373;11374	111380000	93364000	86203000	144900000	169080000	14057000	178610000	505370000	428360000	295340000	371730000	453280000	717870000	267370000	110450000	512560000	588560000	449450000	538990000	510290000	701200000	419510000	1024600000	532920000	2.01491e+08	1.44038e+08	1.69249e+08	2.2429e+08	2.87136e+08	1.99832e+07	2.64237e+08	5.22206e+08	4.61153e+08	3.32706e+08	4.32496e+08	4.77004e+08
3864	GRLSPVPVPR	Phospho (STY)	1156.61	Q9UKM9-2;Q9UKM9	RALY	RALY		RALY	RNA-binding protein Raly	1	77	162.13	8763	161980000	194100000	106320000	174480000	149840000	202800000	235540000	672350000	424210000	259630000	248330000	256160000	350960000	112510000	108790000	408780000	511230000	446240000	514040000	816470000	771690000	772010000	779440000	514590000	2.93028e+08	2.99449e+08	2.08747e+08	2.70076e+08	2.54462e+08	2.88298e+08	3.4846e+08	6.94749e+08	4.56685e+08	2.92478e+08	2.88924e+08	2.69567e+08
13124	YKDIIRQPSEEEIIK	Phospho (STY)	1939.97	Q15121;Q15121-2	PEA15	PEA15		PEA15	Astrocytic phosphoprotein PEA-15	1	119	217.82	3984	39828000	159480000	33385000	231410000	46742000	117400000	47725000	269690000	202500000	993000000	171420000	1246200000	200270000	467290000	105800000	673870000	210490000	770660000	209420000	911460000	136120000	795820000	236840000	814260000	7.20504e+07	2.46039e+08	6.55475e+07	3.58198e+08	7.93784e+07	1.66894e+08	7.06049e+07	2.78674e+08	2.18002e+08	1.11863e+09	1.99442e+08	1.31142e+09
9252	SATRPSPSPERSSTGPEPPAPTPLLAER	2 Phospho (STY)	3044.4	Q9UQ35;Q9UQ35-2;Q9UQ35-3	SRRM2	SRRM2		SRRM2	Serine/arginine repetitive matrix protein 2	2	73	146.32	9057;9058;9059;9060;11306;11307	115920000	35300000	66767000	43320000	83330000	13252000	123130000	785420000	388880000	299730000	467340000	640160000	586790000	334690000	0	477170000	498360000	397670000	725240000	368110000	883870000	417390000	828600000	469450000	2.09704e+08	5.44593e+07	1.31089e+08	6.70547e+07	1.41513e+08	1.88388e+07	1.8216e+08	8.11586e+08	4.1865e+08	3.37652e+08	5.43735e+08	6.73665e+08
3998	GSVSDEEMMELR	Oxidation (M);Phospho (STY)	1477.55	P13796	LCP1	LCP1		LCP1	Plastin-2	1	446	220.97	1512;1513	94985000	765190000	27177000	1003100000	43605000	762880000	59853000	199880000	111910000	320770000	69332000	405270000	174330000	141640000	629250000	273960000	76911000	639630000	98049000	958940000	100300000	753700000	18484000	1207200000	1.71831e+08	1.1805e+09	5.33589e+07	1.55269e+09	7.40511e+07	1.0845e+09	8.85471e+07	2.06539e+08	1.20477e+08	3.61354e+08	8.06655e+07	4.26481e+08
6118	LLKEGEEPTVYSDEEEPKDESAR	Phospho (STY)	2729.2	O00264-2;O00264	PGRMC1	PGRMC1		PGRMC1	Membrane-associated progesterone receptor component 1	1	80	317.49	131	107740000	89993000	87151000	114540000	137550000	101000000	114090000	774140000	337030000	353900000	378380000	373750000	542200000	145940000	144110000	422170000	487160000	556610000	487150000	512250000	736340000	540370000	776730000	520700000	1.94906e+08	1.38837e+08	1.71111e+08	1.77296e+08	2.33591e+08	1.4358e+08	1.68786e+08	7.9993e+08	3.62831e+08	3.98675e+08	4.40233e+08	3.93311e+08
1316	CDDSPRTPSNTPSAEADWSPGLELHPDYK	2 Phospho (STY)	3401.36	Q9Y3Z3-2;Q9Y3Z3;Q9Y3Z3-3;Q9Y3Z3-4	SAMHD1	SAMHD1		SAMHD1	Deoxynucleoside triphosphate triphosphohydrolase SAMHD1	2	109	223.72	9352;9353;9354;9355;11373;11374	34798000	68085000	30328000	139260000	29207000	153540000	137410000	358640000	285080000	318700000	246000000	577400000	277560000	252580000	111590000	464500000	346410000	517670000	493500000	659020000	870340000	651160000	807560000	846240000	6.29509e+07	1.05039e+08	5.95455e+07	2.15559e+08	4.96001e+07	2.1827e+08	2.03286e+08	3.70588e+08	3.06904e+08	3.59022e+08	2.86213e+08	6.0762e+08
10342	SPGAPGPLTLK	Phospho (STY)	1116.56	Q15942;Q15942-2	ZYX	ZYX		ZYX	Zyxin	1	58	141.07	4175	71240000	644080000	53989000	531530000	93343000	631870000	72823000	83239000	74040000	179450000	62648000	165010000	57081000	94639000	531690000	189560000	94574000	696730000	122550000	1565800000	142090000	906630000	163840000	1337400000	1.28876e+08	9.93659e+08	1.06001e+08	8.22751e+08	1.58517e+08	8.98257e+08	1.07735e+08	8.6012e+07	7.9708e+07	2.02154e+08	7.28889e+07	1.73646e+08
5342	KPATPAEDDEDDDIDLFGSDNEEEDKEAAQLR	Phospho (STY)	3656.52	P29692;P29692-2;P29692-4;P29692-3	EEF1D	EEF1D		EEF1D	Elongation factor 1-delta	1	135	251.21	1974;10057	281610000	440170000	209430000	447340000	280760000	654690000	330850000	129830000	83777000	76395000	90558000	73590000	96439000	54338000	613750000	8296600	301640000	397690000	580070000	831680000	586000000	626890000	733600000	577320000	5.09443e+08	6.79076e+08	4.11191e+08	6.92434e+08	4.76794e+08	9.30698e+08	4.89463e+08	1.34155e+08	9.01904e+07	8.60604e+07	1.05361e+08	7.74416e+07
6301	LPSGSGAASPTGSAVDIR	2 Phospho (STY)	1801.76	Q09666	AHNAK	AHNAK		AHNAK	Neuroblast differentiation-associated protein AHNAK	2	93	338.78	3279;3280;3281;3282;10302	81550000	56237000	40408000	404950000	96470000	369960000	83539000	156130000	135630000	295300000	113520000	482290000	230290000	160950000	336820000	242330000	114380000	820910000	219870000	1232100000	306500000	897590000	247410000	1354900000	1.47527e+08	8.67601e+07	7.93364e+07	6.26819e+08	1.63828e+08	5.2593e+08	1.23588e+08	1.61331e+08	1.46013e+08	3.32661e+08	1.32077e+08	5.07532e+08
6921	MHEGDEGPGHHHKPGLGEGTP	Phospho (STY)	2254.92	P06702	S100A9	S100A9		S100A9	Protein S100-A9	1	232	228.18	9898	6559400	10687000	31111000	92309000	47370000	49802000	116390000	781230000	283130000	533720000	284140000	555880000	439750000	236920000	26474000	473190000	913120000	112400000	557260000	128800000	895910000	396790000	898910000	528840000	1.18662e+07	1.64874e+07	6.10828e+07	1.42884e+08	8.04449e+07	7.07978e+07	1.72189e+08	8.07256e+08	3.04805e+08	6.01246e+08	3.30588e+08	5.84974e+08
6425	LRLSPSPTSQR	Phospho (STY)	1320.66	P02545-3;P02545;P02545-2;P02545-6;P02545-5;P02545-4	LMNA	LMNA		LMNA	Prelamin-A/C;Lamin-A/C	1	77	153.41	1192;1193;1194;9876	151690000	174810000	84620000	152880000	137790000	243090000	140120000	362080000	294800000	224880000	213990000	231730000	329720000	91756000	83790000	387340000	668560000	320360000	833960000	692970000	464230000	762780000	631720000	718970000	2.74413e+08	2.69689e+08	1.66141e+08	2.36642e+08	2.33998e+08	3.45573e+08	2.07295e+08	3.74142e+08	3.17368e+08	2.53332e+08	2.4897e+08	2.43858e+08
6920	MHEGDEGPGHHHKPGLGEGTP	Oxidation (M);Phospho (STY)	2270.92	P06702	S100A9	S100A9		S100A9	Protein S100-A9	1	252	194.68	9898	52236000	40087000	26183000	239710000	117260000	153770000	437570000	464420000	245420000	323110000	180050000	470010000	507140000	190120000	182980000	387520000	761530000	223580000	373980000	153230000	1113000000	431830000	822540000	438670000	9.44969e+07	6.18445e+07	5.14073e+07	3.71045e+08	1.99134e+08	2.18597e+08	6.47346e+08	4.79892e+08	2.64208e+08	3.6399e+08	2.09482e+08	4.94609e+08
7965	QGSLAMEELK	Oxidation (M);Phospho (STY)	1200.51	P16150	SPN	SPN		SPN	Leukosialin	1	65	239.98	1565	366660000	104080000	96289000	117750000	182570000	136260000	156440000	481350000	403650000	268030000	437260000	264040000	504920000	299700000	104350000	295910000	497420000	256810000	837650000	449660000	609870000	430320000	513910000	371990000	6.63302e+08	1.6057e+08	1.89052e+08	1.82264e+08	3.10045e+08	1.93705e+08	2.31439e+08	4.97386e+08	4.34551e+08	3.01941e+08	5.08738e+08	2.77859e+08
6098	LLESSLSSSEGEEPVEYK	Phospho (STY)	2061.9	P08648	ITGA5	ITGA5		ITGA5	Integrin alpha-5;Integrin alpha-5 heavy chain;Integrin alpha-5 light chain	1	69	301.73	1350;1351;1352	99862000	60804000	39232000	103900000	66113000	103360000	100430000	550280000	610370000	361540000	329870000	296360000	329020000	312650000	52515000	325510000	252960000	368480000	915120000	308900000	739880000	340990000	900070000	468880000	1.80654e+08	9.38058e+07	7.70274e+07	1.60826e+08	1.12275e+08	1.46935e+08	1.48577e+08	5.68612e+08	6.57096e+08	4.07282e+08	3.83793e+08	3.11871e+08
11700	TLSNAEDYLDDEDSD	Phospho (STY)	1780.62	Q92882	OSTF1	OSTF1		OSTF1	Osteoclast-stimulating factor 1	1	107	358.85	6728;6729	144210000	169670000	107150000	179230000	231440000	173280000	428050000	239590000	365740000	101920000	387430000	102460000	258570000	0	128520000	132810000	548730000	225890000	1063400000	333880000	941130000	295190000	1106200000	326280000	2.60881e+08	2.6176e+08	2.10376e+08	2.77429e+08	3.93037e+08	2.46332e+08	6.33262e+08	2.47572e+08	3.93739e+08	1.14815e+08	4.50762e+08	1.07823e+08
11566	THTTALAGRSPSPASGR	2 Phospho (STY)	1825.79	Q9UQ35;Q9UQ35-2;Q9UQ35-3	SRRM2	SRRM2		SRRM2	Serine/arginine repetitive matrix protein 2	2	51	220.66	9122;9123;9124	176950000	152230000	89291000	138550000	116440000	191800000	174850000	340760000	520850000	288150000	344480000	369940000	660160000	187930000	91884000	302220000	358260000	332850000	539500000	572540000	468750000	376730000	634350000	532460000	3.20109e+08	2.34854e+08	1.75312e+08	2.1446e+08	1.97741e+08	2.7266e+08	2.58675e+08	3.52112e+08	5.60723e+08	3.24607e+08	4.00791e+08	3.89302e+08
13155	YLSFTPPEKDGFPSGTPALNAK	Phospho (STY)	2416.14	Q13177	PAK2	PAK2	PAK2	PAK2	Serine/threonine-protein kinase PAK 2;PAK-2p27;PAK-2p34	1	42	252.39	3464;10346	148510000	56797000	47696000	85417000	116030000	78357000	178040000	456540000	548480000	319880000	343560000	331870000	520090000	211700000	80776000	829160000	544380000	399280000	361520000	374820000	469560000	327070000	607520000	453380000	2.6866e+08	8.7624e+07	9.36455e+07	1.32216e+08	1.97045e+08	1.11391e+08	2.63394e+08	4.71749e+08	5.90468e+08	3.60351e+08	3.99721e+08	3.49239e+08
12095	TVIRLPSGSGAASPTGSAVDIR	Phospho (STY)	2191.1	Q09666	AHNAK	AHNAK		AHNAK	Neuroblast differentiation-associated protein AHNAK	1	63	213.92	3279;3280;3281;3282;10302	17088000	21056000	0	37188000	0	0	0	598990000	612760000	730430000	447460000	606120000	784970000	472560000	0	1127300000	173090000	256810000	347580000	433860000	271090000	291440000	397850000	232610000	3.09128e+07	3.24843e+07	0	5.7563e+07	0	0	0	6.18945e+08	6.59669e+08	8.22844e+08	5.20605e+08	6.37843e+08
5421	KQSLGELIGTLNAAK	Phospho (STY)	1621.84	P60174-1;P60174	TPI1	TPI1		TPI1	Triosephosphate isomerase	1	96	335.03	2788	98567000	106640000	132300000	185600000	110370000	173540000	127340000	359030000	346110000	281140000	406700000	447560000	309460000	262010000	96863000	290310000	583080000	354250000	620290000	565430000	623790000	359580000	662660000	237170000	1.78311e+08	1.6452e+08	2.59756e+08	2.87289e+08	1.87433e+08	2.46702e+08	1.88388e+08	3.70991e+08	3.72606e+08	3.1671e+08	4.73182e+08	4.70984e+08
10926	SSSFKDFAK	Phospho (STY)	1095.46	O75995	SASH3	SASH3		SASH3	SAM and SH3 domain-containing protein 3	1	77	132.14	928;929;930	78736000	99365000	60446000	100900000	74572000	131390000	109880000	531500000	272390000	249400000	424840000	268060000	464860000	207920000	74250000	280240000	339590000	270400000	745570000	381710000	465710000	624990000	985550000	432520000	1.42436e+08	1.53296e+08	1.18679e+08	1.56182e+08	1.2664e+08	1.86782e+08	1.62558e+08	5.49206e+08	2.93242e+08	2.80954e+08	4.94287e+08	2.8209e+08
10545	SQPGQKPAASPRPR	Acetyl (Protein N-term);Phospho (STY)	1597.77	P20810-9;P20810-5;P20810-10;P20810-7;P20810-6	CAST	CAST		CAST	Calpastatin	1	28	160.09	1753	183670000	0	0	0	121660000	193820000	164050000	454460000	0	371070000	288510000	341840000	554010000	180950000	0	415250000	443190000	321260000	533720000	551860000	545560000	541410000	929940000	432830000	3.32266e+08	0	0	0	2.06606e+08	2.75532e+08	2.42697e+08	4.696e+08	0	4.18018e+08	3.35672e+08	3.59731e+08
703	ALSSLHGDDQDSEDEVLTIPEVK	Phospho (STY)	2576.15	P11717	IGF2R	IGF2R		IGF2R	Cation-independent mannose-6-phosphate receptor	1	112	197.35	1472;1473;1474	109550000	107500000	61051000	101210000	101200000	128020000	144600000	432960000	430960000	460190000	488290000	564360000	618750000	301740000	63598000	521240000	342370000	239720000	385220000	389670000	350400000	307250000	574830000	332410000	1.9818e+08	1.65846e+08	1.19866e+08	1.56662e+08	1.7186e+08	1.81991e+08	2.13923e+08	4.47384e+08	4.63952e+08	5.18413e+08	5.68109e+08	5.93897e+08
1617	DIDISSPEFK	Phospho (STY)	1229.52	Q09666	AHNAK	AHNAK		AHNAK	Neuroblast differentiation-associated protein AHNAK	1	24	149.41	3237;3238	99933000	277100000	73629000	262080000	61561000	411240000	124990000	106380000	101420000	137480000	0	112570000	170900000	116380000	221430000	144470000	142180000	974570000	295240000	1004200000	299440000	1026900000	403560000	785250000	1.80783e+08	4.27498e+08	1.44562e+08	4.05671e+08	1.04544e+08	5.84613e+08	1.84911e+08	1.09924e+08	1.09184e+08	1.54874e+08	0	1.18462e+08
6013	LKDLFDYSPPLHK	Phospho (STY)	1651.8	Q9NYF8-3;Q9NYF8-2;Q9NYF8	BCLAF1	BCLAF1		BCLAF1	Bcl-2-associated transcription factor 1	1	149	195.25	8287	100930000	81252000	61483000	121860000	74166000	145470000	142800000	296580000	451800000	254640000	289580000	409070000	393910000	108320000	78605000	335500000	561990000	271280000	480700000	498310000	576230000	447040000	669480000	359600000	1.82586e+08	1.25352e+08	1.20715e+08	1.88626e+08	1.25951e+08	2.06798e+08	2.1126e+08	3.0646e+08	4.86387e+08	2.86857e+08	3.36917e+08	4.3048e+08
6976	MLPHAPGVQMQAIPEDAIPEESGDEDEDDPDKR	Phospho (STY)	3710.58	Q13547	HDAC1	HDAC1		HDAC1	Histone deacetylase 1	1	44	137.21	3658	0	0	0	0	0	0	76772000	503360000	276560000	263610000	277570000	283850000	281020000	98815000	0	13327000	484330000	281290000	551340000	580370000	513500000	547750000	1301200000	666010000	0	0	0	0	0	0	1.13577e+08	5.20129e+08	2.97732e+08	2.96962e+08	3.22944e+08	2.98706e+08
11009	SSSVGSSSSYPISPAVSR	Phospho (STY)	1833.81	Q15149-3;Q15149-2;Q15149-7;Q15149-8;Q15149-9;Q15149-5;Q15149-6;Q15149;Q15149-4	PLEC	PLEC		PLEC	Plectin	1	85	230.63	4009;4010;4011;4012;4013;4014;4015;4016	128940000	130770000	85799000	132350000	138480000	130060000	103830000	511990000	311220000	195740000	281570000	201650000	516700000	160440000	94812000	278350000	354570000	323360000	491070000	383870000	529580000	335750000	691880000	403310000	2.33257e+08	2.01746e+08	1.68456e+08	2.04863e+08	2.3517e+08	1.84891e+08	1.53607e+08	5.29046e+08	3.35045e+08	2.20505e+08	3.27597e+08	2.12204e+08
3960	GSPHYFSPFRPY	Phospho (STY)	1533.64	Q13242	SRSF9	SRSF9		SRSF9	Serine/arginine-rich splicing factor 9	1	108	153.09	3494;3495	95443000	80955000	56752000	105670000	61273000	161040000	133700000	384480000	323810000	282360000	301190000	287210000	326550000	125540000	95310000	246910000	582110000	277190000	471000000	337110000	381180000	307050000	593390000	769160000	1.7266e+08	1.24894e+08	1.11426e+08	1.63566e+08	1.04055e+08	2.28932e+08	1.97797e+08	3.97289e+08	3.48599e+08	3.18084e+08	3.50425e+08	3.02242e+08
97	AASAAAASAAAASAASGSPGPGEGSAGGEKR	Acetyl (Protein N-term);Phospho (STY)	2664.18	Q13263;Q13263-2	TRIM28	TRIM28	TRIM28	TRIM28	Transcription intermediary factor 1-beta	1	98	290.63	3500;3501;3502;3503	108810000	92941000	80719000	121040000	89837000	77691000	117130000	408530000	417710000	254300000	284770000	246570000	417980000	196710000	67365000	336990000	415530000	326810000	504310000	404790000	493520000	337000000	529810000	348460000	1.96841e+08	1.43385e+08	1.58482e+08	1.87357e+08	1.52563e+08	1.10444e+08	1.73283e+08	4.2214e+08	4.49687e+08	2.86474e+08	3.31321e+08	2.59475e+08
974	ASAVSELSPR	Phospho (STY)	1095.5	Q9Y2W1	THRAP3	THRAP3		THRAP3	Thyroid hormone receptor-associated protein 3	1	72	237.65	9271	164380000	173870000	84977000	159680000	120350000	222040000	181230000	255270000	272460000	197360000	211450000	184370000	259210000	108850000	95278000	218860000	415630000	265360000	524000000	450020000	427440000	448180000	775400000	445340000	2.9737e+08	2.68239e+08	1.66842e+08	2.47167e+08	2.04381e+08	3.15649e+08	2.68114e+08	2.63774e+08	2.93318e+08	2.2233e+08	2.46015e+08	1.9402e+08
9481	SETAPLAPTIPAPAEK	Acetyl (Protein N-term);Phospho (STY)	1713.82	P16402	HIST1H1D	HIST1H1D		HIST1H1D	Histone H1.3	1	75	155.88	1589;9975	218260000	2928600	118160000	187350000	107100000	237430000	257180000	132700000	140570000	101910000	113690000	110130000	162040000	78270000	195280000	153830000	317960000	341530000	517860000	440410000	588100000	671870000	762730000	691250000	3.94841e+08	4.51812e+06	2.31993e+08	2.89998e+08	1.8188e+08	3.37527e+08	3.80475e+08	1.37121e+08	1.51331e+08	1.14804e+08	1.32275e+08	1.15894e+08
10829	SSKASLGSLEGEAEAEASSPK	2 Phospho (STY)	2193.91	Q09666	AHNAK	AHNAK		AHNAK	Neuroblast differentiation-associated protein AHNAK	2	82	229.26	3230;3231;3232;3233;3253;3254	190710000	88819000	116780000	126760000	217670000	87023000	315270000	332510000	379210000	93138000	239590000	120050000	230480000	86734000	54200000	130730000	471650000	174250000	965860000	334840000	796500000	287230000	577420000	213680000	3.45002e+08	1.37026e+08	2.29284e+08	1.96211e+08	3.69653e+08	1.23711e+08	4.66414e+08	3.43587e+08	4.0824e+08	1.04922e+08	2.78755e+08	1.26333e+08
13235	YSHSYLSDSDTEAKLTETNA	2 Phospho (STY)	2390.92	Q92614-4;Q92614;Q92614-3;Q92614-5;Q92614-2	MYO18A	MYO18A		MYO18A	Unconventional myosin-XVIIIa	2	83	252.13	6649;6650;10926;10927	56063000	74335000	27893000	86933000	61940000	82457000	127340000	345000000	564120000	271290000	337020000	265250000	526180000	154820000	51065000	349290000	283450000	41369000	446850000	543320000	471910000	380860000	667340000	387340000	1.0142e+08	1.14681e+08	5.47646e+07	1.34563e+08	1.05188e+08	1.1722e+08	1.88388e+08	3.56493e+08	6.07305e+08	3.05613e+08	3.92112e+08	2.79133e+08
1676	DKSPVREPIDNLTPEER	Phospho (STY)	2073.97	Q14498-2;Q14498;Q14498-3	RBM39	RBM39		RBM39	RNA-binding protein 39	1	72	289.43	3830	177800000	175080000	87529000	179920000	138560000	168040000	168950000	283890000	181160000	143320000	189540000	157450000	277980000	115820000	109290000	171030000	277120000	370290000	407580000	589510000	649210000	358520000	605430000	562100000	3.21647e+08	2.70106e+08	1.71853e+08	2.78497e+08	2.35306e+08	2.38883e+08	2.49946e+08	2.93348e+08	1.95028e+08	1.61453e+08	2.20524e+08	1.65691e+08
3259	GAGDGSDEEVDGKADGAEAKPAE	Phospho (STY)	2253.89	P35579;P35579-2	MYH9	MYH9		MYH9	Myosin-9	1	94	264.29	2102	124140000	101820000	109820000	98299000	99218000	132320000	125460000	388710000	449030000	323210000	254680000	272730000	366810000	149960000	68984000	367890000	589300000	244340000	397330000	369630000	315310000	348800000	484850000	311490000	2.24574e+08	1.57084e+08	2.15619e+08	1.52156e+08	1.68495e+08	1.88104e+08	1.85607e+08	4.0166e+08	4.83405e+08	3.64102e+08	2.96312e+08	2.87004e+08
4470	IDISPSTLR	Phospho (STY)	1080.52	Q9NYF8-3;Q9NYF8-2;Q9NYF8;Q9NYF8-4	BCLAF1	BCLAF1		BCLAF1	Bcl-2-associated transcription factor 1	1	70	248.69	8291;8292;11183	127730000	177240000	73055000	147140000	90655000	213650000	155290000	257870000	208510000	138290000	197510000	127250000	346910000	117320000	147280000	234960000	302660000	171690000	485040000	592500000	458730000	541680000	711920000	449420000	2.31068e+08	2.73438e+08	1.43435e+08	2.27757e+08	1.53953e+08	3.03722e+08	2.29738e+08	2.66461e+08	2.24472e+08	1.55786e+08	2.29796e+08	1.3391e+08
4276	HPPVLTPPDQEVIR	Phospho (STY)	1676.83	P05771-2	PRKCB	PRKCB	PRKCB	PRKCB	Protein kinase C beta type	1	168	195.38	9893	109830000	88266000	64030000	86090000	164370000	98595000	121800000	276870000	224750000	191490000	328000000	129140000	214440000	256390000	186060000	399740000	377100000	301970000	965000000	445460000	452070000	0	613090000	308000000	1.98687e+08	1.36173e+08	1.25715e+08	1.33258e+08	2.79137e+08	1.40161e+08	1.80192e+08	2.86094e+08	2.41955e+08	2.15717e+08	3.81617e+08	1.35899e+08
6426	LRLSPSPTSQR	2 Phospho (STY)	1400.62	P02545-3;P02545;P02545-2;P02545-6;P02545-5;P02545-4	LMNA	LMNA		LMNA	Prelamin-A/C;Lamin-A/C	2	65	162.61	1192;1193;1194;9876	144790000	93209000	88276000	160770000	126070000	188720000	127660000	408300000	305650000	185430000	225830000	221980000	215540000	85813000	72299000	173060000	223280000	255120000	498100000	484990000	426330000	492680000	563190000	549780000	2.61931e+08	1.43799e+08	1.7332e+08	2.48855e+08	2.14095e+08	2.68282e+08	1.88862e+08	4.21902e+08	3.29049e+08	2.0889e+08	2.62746e+08	2.33598e+08
8486	RGSGDTSISIDTEASIR	Phospho (STY)	1843.83	Q32MZ4-2;Q32MZ4-3;Q32MZ4;Q32MZ4-4	LRRFIP1	LRRFIP1		LRRFIP1	Leucine-rich repeat flightless-interacting protein 1	1	966	127.9	4328;4329;10510	46073000	26355000	34903000	53496000	78880000	66098000	118410000	273370000	371840000	243880000	318630000	209380000	259680000	157240000	42203000	279950000	353880000	313270000	593630000	442040000	506480000	432340000	608380000	486150000	8.33478e+07	4.06594e+07	6.8528e+07	8.2806e+07	1.33956e+08	9.39639e+07	1.75177e+08	2.82477e+08	4.00306e+08	2.74736e+08	3.70716e+08	2.20339e+08
12251	VDINTPDVDVHGPDWHLK	Phospho (STY)	2135.97	Q09666	AHNAK	AHNAK		AHNAK	Neuroblast differentiation-associated protein AHNAK	1	60	201.85	10300	15633000	125290000	0	209630000	0	194350000	27195000	148880000	90905000	557470000	0	648500000	47630000	231650000	160160000	428750000	139480000	566200000	261690000	793750000	112490000	639550000	173580000	675870000	2.82807e+07	1.93292e+08	0	3.24485e+08	0	2.76285e+08	4.02326e+07	1.5384e+08	9.78641e+07	6.28001e+08	0	6.82441e+08
3748	GPPDFSSDEEREPTPVLGSGAAAAGR	Phospho (STY)	2649.17	P42167;P42167-2;P42167-3;P42166	TMPO	TMPO		TMPO	Lamina-associated polypeptide 2, isoforms beta/gamma;Thymopoietin;Thymopentin;Lamina-associated polypeptide 2, isoform alpha;Thymopoietin;Thymopentin	1	138	299.27	2212;2213;10109	132260000	110590000	75034000	97552000	90839000	133210000	164610000	265680000	290350000	218260000	178160000	149050000	341980000	94097000	112230000	242460000	421780000	264770000	601430000	351430000	500150000	370500000	674370000	332060000	2.39263e+08	1.70614e+08	1.4732e+08	1.51e+08	1.54265e+08	1.89369e+08	2.43526e+08	2.74531e+08	3.12577e+08	2.45874e+08	2.07283e+08	1.56851e+08
8386	RDSFDDRGPSLNPVLDYDHGSR	Phospho (STY)	2597.13	P43243	MATR3	MATR3		MATR3	Matrin-3	1	92	268.27	2292;2293;2294	61480000	138260000	46297000	148630000	34541000	163170000	71881000	241990000	157030000	517170000	153050000	528180000	223530000	191990000	237570000	368340000	312660000	423090000	283190000	359170000	228290000	373930000	393970000	453230000	1.1122e+08	2.13302e+08	9.08987e+07	2.30063e+08	5.86584e+07	2.3196e+08	1.06341e+08	2.50052e+08	1.69051e+08	5.82602e+08	1.78069e+08	5.55824e+08
12313	VEMYSGSDDDDDFNKLPK	2 Phospho (STY)	2233.82	O60841	EIF5B	EIF5B		EIF5B	Eukaryotic translation initiation factor 5B	2	68	170.27	696;697	29481000	47654000	16403000	87566000	63926000	69796000	92520000	307210000	357660000	221240000	279670000	293430000	394990000	110270000	29620000	232030000	213120000	174670000	478150000	627330000	355080000	464200000	651980000	458320000	5.33322e+07	7.35186e+07	3.22054e+07	1.35543e+08	1.08561e+08	9.9221e+07	1.36875e+08	3.17444e+08	3.8504e+08	2.49231e+08	3.25387e+08	3.08788e+08
1337	CGSGPVHISGQHLVAVEEDAESEDEEEEDVK	Phospho (STY)	3459.43	P06748-2;P06748;P06748-3	NPM1	NPM1		NPM1	Nucleophosmin	1	241	202.58	1285	82838000	143410000	85297000	150360000	125350000	325970000	152970000	162130000	172570000	81683000	54208000	137090000	231580000	24693000	289310000	251030000	195250000	491550000	282380000	520030000	442100000	838130000	350300000	369170000	1.49857e+08	2.21247e+08	1.67471e+08	2.32741e+08	2.12873e+08	4.63394e+08	2.26305e+08	1.67531e+08	1.85781e+08	9.20175e+07	6.30692e+07	1.44265e+08
10721	SRSRTPLISR	3 Phospho (STY)	1411.58	Q9UQ35;Q9UQ35-2	SRRM2	SRRM2		SRRM2	Serine/arginine repetitive matrix protein 2	3	45	125.52	9096;9097;11311	16521000	137580000	0	144780000	87772000	168900000	152660000	213130000	324570000	165040000	197240000	172090000	244310000	108210000	39876000	208180000	189220000	294460000	438600000	816740000	433430000	414650000	485490000	486040000	2.98871e+07	2.12253e+08	0	2.24104e+08	1.49057e+08	2.40106e+08	2.25847e+08	2.2023e+08	3.49417e+08	1.85921e+08	2.29482e+08	1.81097e+08
4375	HTGPNSPDTANDGFVR	Phospho (STY)	1763.73	P31943;P55795	HNRNPH1;HNRNPH2	HNRNPH1;HNRNPH2		HNRNPH1;HNRNPH2	Heterogeneous nuclear ribonucleoprotein H;Heterogeneous nuclear ribonucleoprotein H, N-terminally processed;Heterogeneous nuclear ribonucleoprotein H2;Heterogeneous nuclear ribonucleoprotein H2, N-terminally processed	1	52	224.38	2016	77542000	112150000	70954000	130630000	96393000	183500000	104190000	136970000	121870000	111840000	80436000	166040000	111510000	68003000	92219000	180130000	342330000	356220000	406430000	618740000	384560000	543830000	658890000	752860000	1.40276e+08	1.7302e+08	1.3931e+08	2.02201e+08	1.63697e+08	2.60861e+08	1.5414e+08	1.41533e+08	1.312e+08	1.2599e+08	9.35846e+07	1.7473e+08
6979	MLPHAPGVQMQAIPEDAVHEDSGDEDGEDPDKR	Phospho (STY)	3664.54	Q92769-3;Q92769	HDAC2	HDAC2		HDAC2	Histone deacetylase 2	1	64	180.44	6699	48269000	48585000	35973000	59188000	38163000	51701000	74845000	466470000	258680000	209250000	233850000	197550000	353330000	103040000	47234000	275990000	518680000	370320000	471730000	332870000	475780000	317290000	561760000	344830000	8.73205e+07	7.49549e+07	7.06288e+07	9.16166e+07	6.48094e+07	7.34974e+07	1.10726e+08	4.8201e+08	2.78483e+08	2.35724e+08	2.72077e+08	2.07889e+08
1035	ASLGSLEGEAEAEASSPKGK	Phospho (STY)	1996.9	Q09666	AHNAK	AHNAK		AHNAK	Neuroblast differentiation-associated protein AHNAK	1	101	316.62	3230;3231;3232;3233	55432000	98212000	47881000	126360000	42564000	94347000	59244000	440680000	477970000	369670000	355530000	470520000	296420000	259840000	72576000	360290000	200310000	286110000	199250000	341840000	237900000	264200000	326020000	407200000	1.00279e+08	1.51517e+08	9.40087e+07	1.95592e+08	7.22833e+07	1.34122e+08	8.76462e+07	4.55361e+08	5.1456e+08	4.1644e+08	4.13647e+08	4.95146e+08
10692	SRSPLAIR	2 Phospho (STY)	1058.47	Q9UQ35	SRRM2	SRRM2		SRRM2	Serine/arginine repetitive matrix protein 2	2	66	153.64	9087;9088	149270000	172790000	75761000	157690000	117260000	183640000	133140000	163160000	171540000	87145000	113370000	108430000	134320000	82202000	76023000	104970000	195990000	448920000	382590000	559780000	397620000	665790000	497760000	679480000	2.70035e+08	2.66573e+08	1.48748e+08	2.44087e+08	1.99134e+08	2.6106e+08	1.96969e+08	1.68596e+08	1.84672e+08	9.81705e+07	1.31902e+08	1.14105e+08
11019	SSTPLPTISSSAENTR	Phospho (STY)	1726.78	P42167;P42167-2;P42167-3;P42166	TMPO	TMPO		TMPO	Lamina-associated polypeptide 2, isoforms beta/gamma;Thymopoietin;Thymopentin;Lamina-associated polypeptide 2, isoform alpha;Thymopoietin;Thymopentin	1	116	200.45	2208;2209;2210;10107	213130000	141160000	116260000	147980000	174960000	144990000	146220000	259440000	188770000	140540000	123580000	130620000	173340000	56274000	80316000	170130000	317130000	301360000	426880000	363220000	424630000	471140000	733520000	370330000	3.8556e+08	2.17776e+08	2.28263e+08	2.29057e+08	2.97122e+08	2.06116e+08	2.16319e+08	2.68083e+08	2.03221e+08	1.58321e+08	1.43781e+08	1.37456e+08
6015	LKDLGHPVEEEDELESGDQEDEDDESEDPGKDLDHI	Phospho (STY)	4156.69	O60763;O60763-2	USO1	USO1		USO1	General vesicular transport factor p115	1	69	283.6	669	65776000	109780000	46362000	82780000	59377000	143380000	127900000	235390000	384410000	211470000	369340000	261150000	372070000	179850000	62287000	208270000	224250000	204040000	309520000	264330000	483000000	397500000	623090000	338930000	1.18991e+08	1.69364e+08	9.10264e+07	1.28134e+08	1.00836e+08	2.03827e+08	1.89217e+08	2.43232e+08	4.13838e+08	2.38225e+08	4.29715e+08	2.74818e+08
8260	QVAEQGGDLSPAANR	Phospho (STY)	1591.7	O94804	STK10	STK10	STK10	STK10	Serine/threonine-protein kinase 10	1	91	314.55	949	121940000	90265000	100050000	119910000	121280000	149000000	95571000	300620000	345070000	195150000	276980000	244540000	278200000	143360000	77267000	233950000	289480000	211440000	306270000	275690000	363580000	393540000	518500000	389970000	2.20594e+08	1.39257e+08	1.96436e+08	1.85608e+08	2.05961e+08	2.11816e+08	1.41389e+08	3.10635e+08	3.71486e+08	2.1984e+08	3.22257e+08	2.57339e+08
4506	IEDVGSDEEDDSGKDK	Phospho (STY)	1816.69	P08238;Q58FF8	HSP90AB1;HSP90AB2P	HSP90AB1;HSP90AB2P		HSP90AB1;HSP90AB2P	Heat shock protein HSP 90-beta;Putative heat shock protein HSP 90-beta 2	1	61	177.4	1331;1332	152710000	411200000	86551000	256720000	128090000	568840000	43932000	148980000	0	19747000	102020000	77831000	112960000	61155000	229390000	108750000	165860000	281410000	321480000	464910000	321890000	485770000	498250000	578550000	2.76258e+08	6.34382e+08	1.69933e+08	3.97375e+08	2.17526e+08	8.08655e+08	6.49935e+07	1.53943e+08	0	2.22454e+07	1.18697e+08	8.19045e+07
1032	ASLGSLEGEAEAEASSPK	Phospho (STY)	1811.78	Q09666	AHNAK	AHNAK		AHNAK	Neuroblast differentiation-associated protein AHNAK	1	211	324.23	3230;3231;3232;3233	154110000	129980000	83280000	152270000	159330000	185900000	200510000	239840000	242710000	116260000	159460000	119930000	223500000	54945000	98128000	104940000	285270000	257370000	417480000	427360000	453700000	374720000	494200000	432250000	2.78791e+08	2.00528e+08	1.63511e+08	2.35697e+08	2.70578e+08	2.64273e+08	2.96637e+08	2.4783e+08	2.6129e+08	1.30969e+08	1.85526e+08	1.26207e+08
10549	SQSDCGELGDFR	Phospho (STY)	1449.52	Q6JBY9	RCSD1	RCSD1		RCSD1	CapZ-interacting protein	1	67	246.52	4955;4956	49257000	196740000	46172000	206660000	62071000	207630000	76069000	173070000	114510000	267710000	83824000	272680000	111090000	196160000	105350000	226280000	155840000	357240000	237590000	550550000	172860000	603140000	398740000	674680000	8.91078e+07	3.03522e+08	9.06533e+07	3.19887e+08	1.05411e+08	2.95164e+08	1.12537e+08	1.78836e+08	1.23276e+08	3.01581e+08	9.75265e+07	2.86952e+08
33	AADVSVTHRPPLSPK	Acetyl (Protein N-term);Phospho (STY)	1695.83	Q8IY67-2;Q8IY67-3;Q8IY67	RAVER1	RAVER1		RAVER1	Ribonucleoprotein PTB-binding 1	1	79	189.51	5827	96439000	116930000	57230000	90472000	77121000	90302000	96949000	232880000	231850000	192070000	195490000	224400000	292130000	118300000	83537000	164430000	449830000	165020000	386890000	394720000	353980000	526180000	554040000	265270000	1.74462e+08	1.80395e+08	1.12364e+08	1.40041e+08	1.30969e+08	1.28372e+08	1.43427e+08	2.40638e+08	2.49599e+08	2.16371e+08	2.27446e+08	2.36145e+08
9456	SESPKEPEQLR	Phospho (STY)	1378.61	P09651;P09651-3;P09651-2	HNRNPA1	HNRNPA1		HNRNPA1	Heterogeneous nuclear ribonucleoprotein A1;Heterogeneous nuclear ribonucleoprotein A1, N-terminally processed	1	76	227.47	1411;1412	137100000	175080000	98655000	162960000	137660000	280800000	154720000	252020000	226460000	148740000	149540000	176020000	221580000	93114000	167700000	177720000	323940000	253680000	317800000	265290000	268590000	264090000	497720000	503680000	2.48019e+08	2.70106e+08	1.93698e+08	2.52244e+08	2.33778e+08	3.99181e+08	2.28894e+08	2.60416e+08	2.43796e+08	1.67558e+08	1.73985e+08	1.85233e+08
1400	CSSLGDLLGEGPRHPLQPR	Phospho (STY)	2168.02	Q8TD55-2;Q8TD55	PLEKHO2	PLEKHO2		PLEKHO2	Pleckstrin homology domain-containing family O member 2	1	89	183.09	6342;6343	43105000	15383000	34256000	18828000	16605000	0	42254000	561040000	326070000	295270000	352670000	334590000	483240000	176200000	6597300	357320000	304940000	533360000	503770000	185430000	281270000	121470000	341270000	113250000	7.79786e+07	2.37322e+07	6.72576e+07	2.91437e+07	2.8199e+07	0	6.2511e+07	5.79731e+08	3.51032e+08	3.32627e+08	4.1032e+08	3.52102e+08
4536	IESPKLER	Phospho (STY)	1050.51	Q92598-2;Q92598-3;Q92598;Q92598-4	HSPH1	HSPH1		HSPH1	Heat shock protein 105 kDa	1	105	176.61	6608	90079000	91052000	61793000	90450000	84754000	99300000	73234000	344740000	328810000	238400000	223730000	244080000	300090000	159200000	55678000	310630000	266240000	188030000	377420000	307370000	355020000	201820000	615520000	304210000	1.62956e+08	1.40471e+08	1.21323e+08	1.40007e+08	1.43931e+08	1.41163e+08	1.08343e+08	3.56225e+08	3.53982e+08	2.68562e+08	2.60303e+08	2.56855e+08
1399	CSSLGDLLGEGPR	Phospho (STY)	1439.61	Q8TD55-2;Q8TD55	PLEKHO2	PLEKHO2		PLEKHO2	Pleckstrin homology domain-containing family O member 2	1	65	231.17	6342;6343	130390000	147780000	0	145080000	118260000	180560000	173530000	215970000	199090000	154970000	178130000	162210000	195790000	83372000	150610000	111890000	181540000	209420000	407300000	464670000	456090000	418130000	479020000	348200000	2.3588e+08	2.27989e+08	0	2.24568e+08	2.00832e+08	2.56681e+08	2.56722e+08	2.23165e+08	2.14331e+08	1.74577e+08	2.07248e+08	1.707e+08
2422	EKTPELPEPSVK	Phospho (STY)	1432.69	Q8IYB3;Q8IYB3-2	SRRM1	SRRM1		SRRM1	Serine/arginine repetitive matrix protein 1	1	70	236.31	10786	127530000	139760000	85420000	110510000	126020000	163600000	165630000	173100000	136790000	121790000	101200000	135660000	219020000	58207000	136760000	119180000	298160000	364420000	375240000	341830000	439570000	480890000	497550000	362970000	2.30707e+08	2.15616e+08	1.67712e+08	1.71058e+08	2.1401e+08	2.32571e+08	2.45035e+08	1.78867e+08	1.47262e+08	1.37199e+08	1.17743e+08	1.4276e+08
12751	VSEEQTQPPSPAGAGMSTAMGR	Phospho (STY)	2267.96	Q16666-3;Q16666-2;Q16666	IFI16	IFI16		IFI16	Gamma-interferon-inducible protein 16	1	70	118.63	4233;4234;10492	64794000	89019000	53556000	96859000	101710000	97626000	149750000	408300000	227860000	227790000	311700000	239930000	319270000	101500000	64446000	190150000	233330000	168720000	344510000	302550000	275870000	255020000	456820000	444530000	1.17215e+08	1.37335e+08	1.05151e+08	1.49927e+08	1.72727e+08	1.38784e+08	2.21542e+08	4.21902e+08	2.45304e+08	2.5661e+08	3.62653e+08	2.52487e+08
9556	SFSKEVEER	Phospho (STY)	1189.5	Q04637-6;Q04637-5;Q04637-4;Q04637-3;Q04637;Q04637-9;Q04637-7;Q04637-8	EIF4G1	EIF4G1		EIF4G1	Eukaryotic translation initiation factor 4 gamma 1	1	145	146.43	3098;3099	125000000	132580000	82387000	92659000	77199000	134640000	87392000	413220000	393890000	349470000	244290000	306940000	277170000	139200000	58408000	285570000	375240000	189400000	204760000	270660000	220340000	299860000	265430000	188970000	2.2613e+08	2.04539e+08	1.61757e+08	1.43426e+08	1.31101e+08	1.91402e+08	1.29289e+08	4.26986e+08	4.24044e+08	3.93685e+08	2.84223e+08	3.23005e+08
11497	TGDLGIPPNPEDRSPSPEPIYNSEGK	2 Phospho (STY)	2925.25	Q15637-4;Q15637-6;Q15637-7;Q15637-3;Q15637-2;Q15637;Q15637-5	SF1	SF1		SF1	Splicing factor 1	2	129	142.79	4118;4119	45807000	52816000	28731000	55743000	51507000	103150000	73551000	105800000	212590000	112420000	291280000	224240000	180340000	50113000	103120000	340010000	254090000	379420000	472410000	357050000	634080000	538130000	231810000	306910000	8.28666e+07	8.14823e+07	5.641e+07	8.62841e+07	8.74705e+07	1.46637e+08	1.08812e+08	1.09325e+08	2.28865e+08	1.26643e+08	3.38895e+08	2.35976e+08
5569	KVVDYSQFQESDDADEDYGR	Phospho (STY)	2444.96	Q9H1E3	NUCKS1	NUCKS1		NUCKS1	Nuclear ubiquitous casein and cyclin-dependent kinase substrate 1	1	147	249.54	7755;7756	97731000	130100000	74035000	143660000	124520000	205410000	124750000	165420000	119590000	123010000	160220000	143270000	180950000	73929000	149430000	123480000	271560000	198810000	422900000	459960000	341940000	512270000	449500000	380850000	1.76799e+08	2.00713e+08	1.45359e+08	2.2237e+08	2.11463e+08	2.92008e+08	1.84556e+08	1.70931e+08	1.28745e+08	1.38573e+08	1.86411e+08	1.50768e+08
7074	MSGFIYQGK	Phospho (STY)	1109.46	Q15052;Q15052-2;Q14155-1;Q14155-6;Q14155-5;Q14155-2;Q14155-3;Q14155	ARHGEF6;ARHGEF7	ARHGEF6;ARHGEF7		ARHGEF6;ARHGEF7	Rho guanine nucleotide exchange factor 6;Rho guanine nucleotide exchange factor 7	1	52	121.58	3781	54693000	75598000	42191000	72496000	53106000	71825000	47071000	290750000	248440000	201420000	247200000	162310000	354680000	69613000	30530000	162100000	300330000	283840000	382210000	276030000	412040000	385570000	581950000	365080000	9.89417e+07	1.16629e+08	8.28371e+07	1.12216e+08	9.0186e+07	1.02105e+08	6.96373e+07	3.00436e+08	2.67459e+08	2.26904e+08	2.87609e+08	1.70805e+08
11684	TLSDPPSPLPHGPPNK	Phospho (STY)	1732.82	Q9ULH1;Q9ULH1-2	ASAP1	ASAP1		ASAP1	Arf-GAP with SH3 domain, ANK repeat and PH domain-containing protein 1	1	99	190.55	8819;8820;11258	76814000	61963000	7957600	29186000	79674000	25607000	80115000	401920000	326750000	224020000	244500000	51324000	346110000	95675000	40578000	194800000	294610000	211220000	444130000	266940000	311830000	281330000	677930000	227200000	1.38959e+08	9.55939e+07	1.56238e+07	4.51768e+07	1.35304e+08	3.64025e+07	1.18523e+08	4.1531e+08	3.51764e+08	2.52363e+08	2.84468e+08	5.40102e+07
2600	ENPPVEDSSDEDDKRNQGNLYDK	2 Phospho (STY)	2823.09	Q8TCJ2	STT3B	STT3B		STT3B	Dolichyl-diphosphooligosaccharide--protein glycosyltransferase subunit STT3B	2	42	146.15	6319;6320	14437000	28878000	11435000	36096000	30550000	50798000	108800000	227190000	327520000	155570000	247700000	208040000	295690000	57841000	21811000	221880000	122940000	108800000	491370000	404080000	450150000	358620000	644890000	341650000	2.61171e+07	4.45518e+07	2.24513e+07	5.58727e+07	5.18808e+07	7.22137e+07	1.6096e+08	2.34759e+08	3.52593e+08	1.75253e+08	2.88191e+08	2.18928e+08
9604	SGDEMIFDPTMSK	Acetyl (Protein N-term);Oxidation (M);Phospho (STY)	1594.59	P20042	EIF2S2	EIF2S2		EIF2S2	Eukaryotic translation initiation factor 2 subunit 2	1	180	165.34	1730;9997	111600000	115080000	55775000	112560000	96083000	133750000	149530000	246020000	292690000	175600000	210110000	167080000	249220000	136890000	125740000	194630000	199180000	206370000	290060000	353630000	349940000	295190000	411560000	286050000	2.01889e+08	1.77541e+08	1.09508e+08	1.74231e+08	1.63171e+08	1.90137e+08	2.21216e+08	2.54216e+08	3.15097e+08	1.97817e+08	2.44456e+08	1.75825e+08
11272	SYSSPDITQAIQEEEKR	Phospho (STY)	2059.91	P40818-2;P40818	USP8	USP8		USP8	Ubiquitin carboxyl-terminal hydrolase 8	1	62	242.16	2179;2180;2181	62831000	53921000	36464000	77834000	68570000	73759000	88378000	304030000	224570000	142730000	146130000	196160000	378460000	92427000	62420000	143020000	328750000	258940000	385740000	316680000	386900000	297260000	439160000	389750000	1.13664e+08	8.3187e+07	7.15928e+07	1.20479e+08	1.16447e+08	1.04855e+08	1.30747e+08	3.14158e+08	2.41762e+08	1.60788e+08	1.70017e+08	2.06427e+08
4446	IDASKNEEDEGHSNSSPR	Phospho (STY)	2050.82	Q14103-3;Q14103	HNRNPD	HNRNPD		HNRNPD	Heterogeneous nuclear ribonucleoprotein D0	1	39	251.1	3751;3752;3753	135980000	163170000	51172000	129360000	0	110240000	91201000	201020000	185910000	161240000	97310000	0	172480000	109330000	0	161860000	266410000	199180000	566070000	439090000	409160000	374930000	478130000	427020000	2.45993e+08	2.51732e+08	1.0047e+08	2.00235e+08	0	1.56716e+08	1.34924e+08	2.07717e+08	2.00142e+08	1.8164e+08	1.13217e+08	0
3749	GPPDFSSDEEREPTPVLGSGAAAAGR	2 Phospho (STY)	2729.14	P42167;P42167-2;P42167-3;P42166	TMPO	TMPO		TMPO	Lamina-associated polypeptide 2, isoforms beta/gamma;Thymopoietin;Thymopentin;Lamina-associated polypeptide 2, isoform alpha;Thymopoietin;Thymopentin	2	119	268.88	2212;2213;10109	64400000	94861000	42184000	106370000	73311000	169810000	134440000	152820000	156820000	106030000	117630000	108150000	129560000	77381000	58469000	171840000	214930000	269960000	383900000	476610000	442540000	446230000	467290000	394550000	1.16502e+08	1.46348e+08	8.28233e+07	1.64649e+08	1.24499e+08	2.41399e+08	1.98892e+08	1.57911e+08	1.68825e+08	1.19445e+08	1.36859e+08	1.1381e+08
12760	VSGRTSPPLLDR	Phospho (STY)	1376.68	Q9UQ35	SRRM2	SRRM2		SRRM2	Serine/arginine repetitive matrix protein 2	1	67	139.49	9126;11319	81872000	61457000	35781000	59961000	44011000	26093000	59895000	396890000	284320000	219580000	216530000	356630000	244030000	109950000	15421000	287230000	276390000	237880000	384880000	222930000	260530000	245660000	425520000	212610000	1.4811e+08	9.48132e+07	7.02518e+07	9.28131e+07	7.47406e+07	3.70934e+07	8.86093e+07	4.10112e+08	3.06086e+08	2.47361e+08	2.51926e+08	3.75295e+08
8132	QPSEEEIIK	Phospho (STY)	1151.51	Q15121;Q15121-2	PEA15	PEA15		PEA15	Astrocytic phosphoprotein PEA-15	1	75	162.93	3984	26138000	519650000	23187000	255300000	29463000	327140000	36791000	39544000	31759000	140900000	24669000	185180000	53867000	121200000	146460000	202690000	60784000	351160000	80603000	679540000	94948000	537710000	129480000	661350000	4.72846e+07	8.01694e+08	4.5525e+07	3.95177e+08	5.00348e+07	4.65057e+08	5.4429e+07	4.08614e+07	3.41903e+07	1.58727e+08	2.87016e+07	1.94872e+08
9304	SDFDEFER	Acetyl (Protein N-term);Phospho (STY)	1165.4	P26368-2;P26368	U2AF2	U2AF2		U2AF2	Splicing factor U2AF 65 kDa subunit	1	65	191.25	1881	88682000	102630000	66698000	105010000	99971000	95184000	137900000	218440000	247350000	119630000	155610000	146190000	242540000	117570000	79960000	232340000	195220000	209100000	367630000	338180000	325990000	317990000	420580000	323360000	1.60429e+08	1.58333e+08	1.30954e+08	1.62544e+08	1.69773e+08	1.35312e+08	2.04011e+08	2.25717e+08	2.66286e+08	1.34766e+08	1.81047e+08	1.53841e+08
7337	NKPLEQSVEDLSKGPPSSVPK	Phospho (STY)	2315.14	O95466-2;O95466;O95466-3	FMNL1	FMNL1		FMNL1	Formin-like protein 1	1	75	221.47	1081	54254000	57860000	38481000	69023000	29247000	55092000	74011000	309870000	240080000	308870000	199680000	344430000	216420000	136720000	29342000	223920000	274210000	160800000	392690000	428050000	307070000	230100000	415530000	146590000	9.81475e+07	8.9264e+07	7.55529e+07	1.0684e+08	4.9668e+07	7.8318e+07	1.09493e+08	3.20193e+08	2.58459e+08	3.47948e+08	2.32321e+08	3.62457e+08
1380	CQQPRTPSPLVLEGTIEQSSPPLSPTTK	3 Phospho (STY)	3287.46	P33241;P33241-3;P33241-2	LSP1	LSP1		LSP1	Lymphocyte-specific protein 1	3	51	292.35	2043;2044;2045;2046;10069;10070	80411000	9326300	57689000	18456000	77649000	0	138950000	281390000	528490000	145750000	306660000	203980000	265480000	65698000	0	120170000	390240000	37567000	339350000	76886000	615440000	55568000	777670000	65956000	1.45467e+08	1.43882e+07	1.13266e+08	2.85679e+07	1.31866e+08	0	2.05564e+08	2.90764e+08	5.68948e+08	1.6419e+08	3.56789e+08	2.14656e+08
660	ALPSLNTGSSSPR	Phospho (STY)	1365.63	O14545	TRAFD1	TRAFD1		TRAFD1	TRAF-type zinc finger domain-containing protein 1	1	43	257.6	213;214;215;216	112470000	148110000	72533000	152200000	125150000	171230000	135710000	185040000	129570000	128220000	144320000	123660000	215890000	62982000	116240000	117920000	193000000	180690000	262170000	338200000	405770000	277540000	402430000	454900000	2.03462e+08	2.28498e+08	1.4241e+08	2.35589e+08	2.12533e+08	2.43418e+08	2.00771e+08	1.91204e+08	1.39489e+08	1.44442e+08	1.67912e+08	1.30132e+08
5002	KAEGEPQEESPLKSK	Phospho (STY)	1735.8	Q9NYF8-3;Q9NYF8-2;Q9NYF8;Q9NYF8-4	BCLAF1	BCLAF1		BCLAF1	Bcl-2-associated transcription factor 1	1	47	239.09	8284	102210000	127240000	58364000	78522000	69213000	131570000	0	257390000	271290000	219640000	173120000	176860000	214420000	113590000	63237000	254270000	290810000	201640000	325660000	308170000	283290000	207050000	485800000	238470000	1.84902e+08	1.963e+08	1.14591e+08	1.21544e+08	1.17539e+08	1.87038e+08	0	2.65965e+08	2.92058e+08	2.47429e+08	2.01419e+08	1.86117e+08
9186	SASADNLTLPR	Phospho (STY)	1223.55	Q8ND76;Q8ND76-3;Q8ND76-2	CCNY	CCNY		CCNY	Cyclin-Y	1	71	270.16	6132;6133;10843	103350000	122550000	67959000	109060000	100270000	110360000	94590000	217810000	137870000	177080000	145070000	148060000	182370000	105120000	52675000	145120000	290590000	229650000	429390000	242750000	250650000	396870000	346520000	423300000	1.86964e+08	1.89065e+08	1.3343e+08	1.68813e+08	1.70281e+08	1.56886e+08	1.39937e+08	2.25066e+08	1.48424e+08	1.99484e+08	1.68784e+08	1.55809e+08
5379	KPSGLNGEASKSQEMVHLVNK	Oxidation (M);Phospho (STY)	2348.12	P16070-18;P16070-12;P16070-14;P16070-13;P16070-11;P16070-10;P16070-16;P16070-8;P16070-17;P16070-6;P16070-4;P16070-3;P16070-7;P16070-5;P16070	CD44	CD44		CD44	CD44 antigen	1	83	312.2	1556;1557;1558	135470000	123170000	43134000	224130000	61456000	115410000	72048000	188410000	181800000	131460000	120640000	137470000	187000000	55177000	66528000	204750000	433020000	184160000	325060000	201540000	236410000	335630000	541380000	241220000	2.4507e+08	1.90021e+08	8.46886e+07	3.46929e+08	1.04366e+08	1.64065e+08	1.06589e+08	1.94687e+08	1.95717e+08	1.48092e+08	1.40361e+08	1.44665e+08
1071	ASQSRPNSSALETLGGEK	2 Phospho (STY)	1990.84	O94804	STK10	STK10	STK10	STK10	Serine/threonine-protein kinase 10	2	52	206.23	943;944;945;946	160630000	79479000	44370000	0	141530000	64765000	120860000	351010000	325200000	200720000	181420000	114020000	411190000	107400000	47785000	166610000	304110000	127560000	165750000	284680000	211110000	310100000	268030000	342440000	2.90586e+08	1.22617e+08	8.71153e+07	0	2.4035e+08	9.2069e+07	1.78802e+08	3.62704e+08	3.50095e+08	2.26115e+08	2.11076e+08	1.19988e+08
516	AIGGIILTASHNPGGPNGDFGIK	Phospho (STY)	2285.12	P36871;P36871-2	PGM1	PGM1		PGM1	Phosphoglucomutase-1	1	78	223.87	2138;10096	85872000	84752000	48480000	124610000	81159000	109340000	78536000	283000000	234710000	150370000	146080000	218970000	354610000	79107000	76656000	250310000	305960000	228740000	269180000	268870000	245600000	204580000	283350000	262380000	1.55346e+08	1.30752e+08	9.51848e+07	1.92883e+08	1.37826e+08	1.55436e+08	1.16187e+08	2.92428e+08	2.52678e+08	1.69395e+08	1.69959e+08	2.3043e+08
11	AAARLSLTDPLVAER	Phospho (STY)	1661.85	P13224;P13224-2	GP1BB	GP1BB		GP1BB	Platelet glycoprotein Ib beta chain	1	49	195.53	1508;9948	44739000	56375000	29726000	64071000	49633000	52254000	47757000	122490000	65178000	132800000	51103000	52020000	69519000	112890000	32603000	141020000	221910000	291400000	528770000	416060000	426070000	375160000	564040000	395450000	8.09345e+07	8.6973e+07	5.83635e+07	9.9175e+07	8.4288e+07	7.42835e+07	7.06522e+07	1.26571e+08	7.01676e+07	1.49602e+08	5.94567e+07	5.47426e+07
5369	KPPAPPSPVQSQSPSTNWSPAVPVKK	2 Phospho (STY)	2870.38	Q8IYB3;Q8IYB3-2	SRRM1	SRRM1		SRRM1	Serine/arginine repetitive matrix protein 1	2	65	183.17	5851;5852;5853;5854;5855;10789	13790000	15643000	28181000	66283000	57849000	60068000	70349000	213280000	223030000	127840000	178590000	222720000	277030000	93136000	43835000	209950000	163030000	198300000	198710000	291140000	272970000	491560000	413500000	362350000	2.49466e+07	2.41334e+07	5.53301e+07	1.02599e+08	9.82406e+07	8.53918e+07	1.04075e+08	2.20385e+08	2.40104e+08	1.44014e+08	2.07784e+08	2.34377e+08
5570	KVVDYSQFQESDDADEDYGRDSGPPTK	Phospho (STY)	3127.29	Q9H1E3	NUCKS1	NUCKS1		NUCKS1	Nuclear ubiquitous casein and cyclin-dependent kinase substrate 1	1	79	220.74	7755;7756	69262000	67435000	42660000	82017000	78862000	82369000	163470000	258290000	214330000	171740000	225290000	186170000	247130000	77739000	45504000	223530000	321310000	50572000	308420000	251650000	257680000	191230000	455290000	215170000	1.25298e+08	1.04036e+08	8.37579e+07	1.26953e+08	1.33925e+08	1.17095e+08	2.41839e+08	2.66895e+08	2.30738e+08	1.93468e+08	2.62118e+08	1.95914e+08
5240	KLEKEEEEGISQESSEEEQ	Phospho (STY)	2315.95	P17096;P17096-2	HMGA1	HMGA1		HMGA1	High mobility group protein HMG-I/HMG-Y	1	68	237.6	1609;1610;1611	0	58315000	33110000	60021000	57304000	65083000	80253000	189720000	202620000	122840000	147390000	142560000	166890000	70486000	37547000	138960000	186380000	153630000	425950000	372310000	406690000	324740000	504540000	308460000	0	8.99659e+07	6.50076e+07	9.2906e+07	9.73151e+07	9.2521e+07	1.18727e+08	1.9604e+08	2.18131e+08	1.38382e+08	1.71483e+08	1.50021e+08
6598	LSVPTSDEEDEVPAPKPR	Phospho (STY)	2044.94	Q8NE71;Q8NE71-2	ABCF1	ABCF1		ABCF1	ATP-binding cassette sub-family F member 1	1	42	142.23	6174;6175;10850	79627000	75086000	42484000	76503000	71708000	77835000	84447000	227680000	270950000	128770000	192430000	130630000	251470000	72166000	41541000	151040000	170460000	111020000	386240000	225160000	295590000	278590000	530630000	250640000	1.44048e+08	1.15839e+08	8.34124e+07	1.18418e+08	1.21776e+08	1.10649e+08	1.24932e+08	2.35265e+08	2.91692e+08	1.45062e+08	2.23886e+08	1.37467e+08
9740	SGYHDDSDEDLLE	Phospho (STY)	1573.55	Q99523-2;Q99523	SORT1	SORT1		SORT1	Sortilin	1	54	171.73	7309	0	47254000	28384000	65215000	56672000	61319000	64808000	356230000	433300000	273200000	330740000	258630000	260330000	121360000	29618000	193160000	117970000	133240000	192380000	208310000	234670000	155240000	354970000	207710000	0	7.29015e+07	5.57287e+07	1.00946e+08	9.62418e+07	8.71702e+07	9.58776e+07	3.68097e+08	4.66471e+08	3.07765e+08	3.84805e+08	2.72166e+08
7018	MPFLSISSPK	Phospho (STY)	1185.55	Q09666	AHNAK	AHNAK		AHNAK	Neuroblast differentiation-associated protein AHNAK	1	51	212.1	3248;3249;3250	18121000	111110000	18346000	142480000	17186000	137030000	28282000	25732000	29087000	202450000	32788000	254000000	26354000	107090000	104350000	188130000	63342000	416030000	97149000	712410000	90089000	678440000	107040000	572410000	3.27816e+07	1.71416e+08	3.60202e+07	2.20544e+08	2.91857e+07	1.948e+08	4.18407e+07	2.65892e+07	3.13137e+07	2.28064e+08	3.81478e+07	2.67294e+08
2853	EVFSSCSSEVVLSGDDEEYQR	Phospho (STY)	2500.99	Q09666	AHNAK	AHNAK		AHNAK	Neuroblast differentiation-associated protein AHNAK	1	370	240.75	3241;3242;3243;3244;3245	17657000	41819000	26650000	63067000	29244000	128120000	62948000	205570000	180470000	247130000	154190000	214500000	253720000	110580000	54529000	277380000	105070000	197530000	243330000	301910000	253300000	323130000	270260000	410050000	3.19422e+07	6.45166e+07	5.23242e+07	9.76209e+07	4.96629e+07	1.82134e+08	9.31259e+07	2.12418e+08	1.94286e+08	2.78397e+08	1.79395e+08	2.25727e+08
5370	KPPAPPSPVQSQSPSTNWSPAVPVKK	3 Phospho (STY)	2950.34	Q8IYB3;Q8IYB3-2	SRRM1	SRRM1		SRRM1	Serine/arginine repetitive matrix protein 1	3	70	180.81	5851;5852;5853;5854;5855;10789	42059000	42408000	27742000	51730000	58948000	31288000	81431000	268420000	221680000	140600000	231130000	231560000	327580000	132270000	30772000	231780000	154230000	131760000	242170000	192430000	316800000	232980000	471760000	250360000	7.60863e+07	6.54253e+07	5.44682e+07	8.00724e+07	1.00107e+08	4.44786e+07	1.2047e+08	2.77362e+08	2.3865e+08	1.58389e+08	2.68912e+08	2.43679e+08
5676	LCDFGSASHVADNDITPYLVSR	Phospho (STY)	2516.1	Q13523	PRPF4B	PRPF4B	PRPF4B	PRPF4B	Serine/threonine-protein kinase PRP4 homolog	1	38	192.63	3633;11478	84058000	64647000	53499000	71047000	48950000	68952000	65228000	274620000	195320000	153450000	152990000	171300000	144820000	94518000	67633000	206980000	232050000	139260000	334580000	235310000	326920000	310640000	379090000	258360000	1.52064e+08	9.97346e+07	1.05039e+08	1.09973e+08	8.31281e+07	9.80212e+07	9.6499e+07	2.83769e+08	2.10272e+08	1.72864e+08	1.77999e+08	1.80266e+08
2360	EIQNGNLHESDSESVPR	Phospho (STY)	1989.84	Q86UP2-2;Q86UP2-4;Q86UP2;Q86UP2-3	KTN1	KTN1		KTN1	Kinectin	1	47	206.74	5558;5559;5560	76883000	99209000	41645000	103220000	75723000	163740000	83260000	255780000	215750000	163770000	153450000	174410000	257080000	102370000	53250000	169020000	134330000	171920000	197580000	203180000	368750000	223080000	356250000	275010000	1.39084e+08	1.53055e+08	8.17651e+07	1.59773e+08	1.28595e+08	2.3277e+08	1.23176e+08	2.64301e+08	2.32266e+08	1.8449e+08	1.78534e+08	1.83538e+08
12507	VKVDGPRSPSYGR	Phospho (STY)	1496.71	Q07955	SRSF1	SRSF1		SRSF1	Serine/arginine-rich splicing factor 1	1	61	153.2	3177;3178	95129000	65509000	21718000	58278000	54260000	67192000	65063000	158510000	179330000	159770000	76781000	146340000	172310000	48287000	20147000	156990000	293850000	185620000	325750000	310620000	345350000	236750000	561400000	285860000	1.72092e+08	1.01065e+08	4.26408e+07	9.0208e+07	9.21457e+07	9.55192e+07	9.62549e+07	1.63791e+08	1.93058e+08	1.79984e+08	8.93322e+07	1.53999e+08
10321	SPEGEQEDRPGLHAYEKEDSDEVHLEELSLSK	Phospho (STY)	3731.65	P33241;P33241-3;P33241-2	LSP1	LSP1		LSP1	Lymphocyte-specific protein 1	1	93	135.16	2047;2048;2049;2054;11458	50933000	187990000	35611000	244200000	130190000	334960000	153890000	87740000	70922000	97384000	46955000	18515000	63414000	0	241920000	82753000	143540000	133490000	182040000	320390000	245890000	354350000	461610000	394370000	9.21397e+07	2.90023e+08	6.9918e+07	3.77995e+08	2.21092e+08	4.76174e+08	2.27666e+08	9.0663e+07	7.63513e+07	1.09705e+08	5.46306e+07	1.9484e+07
10309	SPAVATSTAAPPPPSSPLPSK	Phospho (STY)	2039	Q14157-4;Q14157-1;Q14157-3;Q14157;Q14157-5	UBAP2L	UBAP2L		UBAP2L	Ubiquitin-associated protein 2-like	1	89	167.28	3790;3791	95941000	102050000	56580000	99200000	84016000	114820000	64797000	290220000	178730000	203790000	141730000	205300000	185100000	93657000	65172000	206840000	147160000	250180000	167840000	286470000	155660000	280580000	306530000	267820000	1.73561e+08	1.57438e+08	1.11088e+08	1.53551e+08	1.42678e+08	1.63226e+08	9.58613e+07	2.99888e+08	1.92412e+08	2.29573e+08	1.64898e+08	2.16045e+08
1869	DQSPSRAPGLR	Phospho (STY)	1262.58	P09601	HMOX1	HMOX1		HMOX1	Heme oxygenase 1	1	45	144.8	1400	122030000	137130000	43681000	126710000	59353000	81066000	114000000	75801000	47720000	50524000	32891000	30342000	80818000	31975000	66145000	60677000	293600000	208530000	369470000	454900000	413420000	307430000	473800000	351580000	2.20757e+08	2.11558e+08	8.57625e+07	1.96133e+08	1.00795e+08	1.15242e+08	1.68653e+08	7.83262e+07	5.13731e+07	5.69163e+07	3.82676e+07	3.193e+07
9794	SIEVENDFLPVEK	Phospho (STY)	1597.73	Q96B97-2;Q96B97	SH3KBP1	SH3KBP1		SH3KBP1	SH3 domain-containing kinase-binding protein 1	1	53	205.68	6853	69448000	102820000	37680000	96710000	66284000	98615000	140580000	188780000	223530000	164470000	186050000	119390000	152150000	67828000	106360000	157640000	210880000	249450000	199050000	285510000	242460000	283930000	403300000	169420000	1.25634e+08	1.58626e+08	7.39803e+07	1.49697e+08	1.12565e+08	1.4019e+08	2.07976e+08	1.95069e+08	2.40642e+08	1.85279e+08	2.16463e+08	1.25639e+08
8867	RRPPGPPLQVTSDLSL	Phospho (STY)	1811.93	O95466-2	FMNL1	FMNL1		FMNL1	Formin-like protein 1	1	85	197.49	1083	26171000	58975000	32088000	82166000	26487000	135010000	183450000	79478000	97743000	216860000	95600000	354630000	98532000	305570000	40555000	278130000	74323000	195220000	137360000	274660000	122700000	588750000	152230000	365010000	4.73443e+07	9.09841e+07	6.3001e+07	1.27184e+08	4.49809e+07	1.91928e+08	2.71398e+08	8.21257e+07	1.05226e+08	2.44297e+08	1.11227e+08	3.73191e+08
11884	TRDDGDEEGLLTHSEEELEHSQDTDADDGALQ	Phospho (STY)	3606.44	Q9UKM9-2;Q9UKM9	RALY	RALY		RALY	RNA-binding protein Raly	1	54	287.76	8765;8766;11249;11250	121430000	148110000	88213000	142320000	9042100	15959000	16365000	71183000	0	60934000	302300000	387990000	583790000	140940000	142710000	373050000	64053000	31728000	0	30612000	24276000	73054000	838590000	355010000	2.19671e+08	2.28498e+08	1.73196e+08	2.20296e+08	1.53555e+07	2.26871e+07	2.42105e+07	7.35544e+07	0	6.86433e+07	3.51716e+08	4.08297e+08
7746	NYQQNYQNSESGEKNEGSESAPEGQAQQR	Phospho (STY)	3336.36	P67809	YBX1	YBX1		YBX1	Nuclease-sensitive element-binding protein 1	1	108	288.04	2864;2865;2866;2867;11473	30059000	9392500	31798000	27972000	55331000	69667000	46219000	328630000	195440000	83547000	129440000	224920000	303570000	106690000	49969000	243540000	155070000	96173000	264010000	215360000	376210000	278520000	449180000	232850000	5.43779e+07	1.44904e+07	6.24316e+07	4.32976e+07	9.39645e+07	9.90376e+07	6.83769e+07	3.39578e+08	2.10402e+08	9.41173e+07	1.50599e+08	2.36692e+08
11775	TPEELDDSDFETEDFDVR	Phospho (STY)	2237.85	P35221-3;P35221;P35221-2	CTNNA1	CTNNA1		CTNNA1	Catenin alpha-1	1	86	417.26	2078	54677000	57016000	39397000	72317000	61736000	92672000	73939000	215910000	242240000	144420000	247800000	195040000	234880000	75482000	42483000	229270000	173330000	157250000	232700000	259680000	280900000	255510000	289440000	269950000	9.89128e+07	8.79619e+07	7.73514e+07	1.11939e+08	1.04842e+08	1.31741e+08	1.09386e+08	2.23103e+08	2.60784e+08	1.62692e+08	2.88307e+08	2.05248e+08
6573	LSSQISAGEEKWNSVSPASAGK	Phospho (STY)	2312.07	Q86UE4	MTDH	MTDH		MTDH	Protein LYRIC	1	21	246.46	5550;5551	0	127500000	0	193420000	0	159010000	0	0	0	388330000	0	552850000	0	212370000	139750000	352070000	0	575730000	0	746820000	58093000	16768000	0	433290000	0	1.96702e+08	0	2.99393e+08	0	2.26046e+08	0	0	0	4.37461e+08	0	5.81785e+08
7286	NHSGSRTPPVALNSSR	3 Phospho (STY)	1918.75	Q9UQ35	SRRM2	SRRM2		SRRM2	Serine/arginine repetitive matrix protein 2	3	54	174.53	9037;9038;11301	0	74220000	37758000	79396000	64859000	99595000	103530000	186460000	162270000	109290000	136110000	154240000	253810000	65334000	32685000	132340000	199510000	211160000	412320000	276510000	285880000	256840000	358950000	258250000	0	1.14503e+08	7.41334e+07	1.22896e+08	1.10145e+08	1.41583e+08	1.53163e+08	1.92672e+08	1.74692e+08	1.23117e+08	1.5836e+08	1.62313e+08
2703	ERSPALKSPLQSVVVR	Phospho (STY)	1844.99	Q9Y2W1	THRAP3	THRAP3		THRAP3	Thyroid hormone receptor-associated protein 3	1	66	272.84	9272;9275	79998000	0	7582100	46891000	43911000	36351000	75894000	40618000	333960000	242870000	249780000	248950000	243140000	77735000	28120000	187890000	261700000	128010000	306720000	267420000	319290000	196760000	359110000	148790000	1.44719e+08	0	1.48866e+07	7.25822e+07	7.45708e+07	5.1676e+07	1.12278e+08	4.19711e+07	3.59526e+08	2.73598e+08	2.90611e+08	2.6198e+08
2707	ERSPSPLRGNVVPSPLPTR	3 Phospho (STY)	2298.03	Q9Y2V2	CARHSP1	CARHSP1		CARHSP1	Calcium-regulated heat stable protein 1	3	47	187.45	9266;9267;9268	70497000	81053000	35423000	79365000	60866000	97070000	126150000	104790000	136900000	91239000	111250000	94796000	145710000	63913000	60616000	109270000	127990000	194670000	307700000	286400000	332770000	414840000	416920000	378390000	1.27532e+08	1.25045e+08	6.95489e+07	1.22848e+08	1.03364e+08	1.37993e+08	1.86628e+08	1.08281e+08	1.4738e+08	1.02783e+08	1.29436e+08	9.97574e+07
11833	TPSPKEEDEEPESPPEKK	Phospho (STY)	2131.92	Q9H1E3;Q9H1E3-2	NUCKS1	NUCKS1		NUCKS1	Nuclear ubiquitous casein and cyclin-dependent kinase substrate 1	1	91	226.75	7752;7753;11109	89519000	65888000	42363000	69063000	54305000	118010000	76564000	163450000	196730000	179430000	152330000	136910000	201140000	82315000	53959000	181550000	227930000	171830000	280980000	191490000	326260000	146160000	429350000	282090000	1.61943e+08	1.01649e+08	8.31748e+07	1.06902e+08	9.22221e+07	1.67761e+08	1.1327e+08	1.68895e+08	2.1179e+08	2.02131e+08	1.77231e+08	1.44076e+08
5542	KVELSESEEDKGGK	2 Phospho (STY)	1693.68	Q8IYB3;Q8IYB3-2	SRRM1	SRRM1		SRRM1	Serine/arginine repetitive matrix protein 1	2	37	175.28	5858;5859	79584000	75424000	33409000	0	0	104930000	77500000	125730000	200470000	155640000	128260000	212830000	141500000	55434000	0	114610000	188720000	177740000	274150000	350290000	313050000	299710000	463160000	344960000	1.4397e+08	1.16361e+08	6.55947e+07	0	0	1.49167e+08	1.14654e+08	1.29919e+08	2.15817e+08	1.75331e+08	1.49226e+08	2.23969e+08
7413	NLSFEIK	Phospho (STY)	929.426	Q05209-2;Q05209-3;Q05209	PTPN12	PTPN12		PTPN12	Tyrosine-protein phosphatase non-receptor type 12	1	53	125.66	3124	38585000	84530000	30072000	105610000	0	119040000	60277000	151230000	134590000	250900000	91598000	187230000	140330000	123480000	64015000	245140000	161350000	209040000	226690000	370350000	213130000	313940000	268220000	321870000	6.98017e+07	1.30409e+08	5.90429e+07	1.63473e+08	0	1.69226e+08	8.91744e+07	1.56268e+08	1.44893e+08	2.82644e+08	1.06571e+08	1.97029e+08
468	AGSPSPQPSGELPR	Phospho (STY)	1458.65	Q92619	HMHA1	HMHA1		HMHA1	Minor histocompatibility protein HA-1;Minor histocompatibility antigen HA-1	1	79	264.97	6656;6657	100670000	137480000	78500000	140620000	106770000	122590000	103830000	182460000	161040000	85639000	116490000	104190000	132100000	41544000	77467000	91649000	153670000	223220000	219080000	315820000	226040000	236460000	490300000	240400000	1.82116e+08	2.12098e+08	1.54126e+08	2.17665e+08	1.8132e+08	1.74272e+08	1.53607e+08	1.88538e+08	1.73368e+08	9.6474e+07	1.35532e+08	1.09643e+08
5814	LFESSENIEDSNNPK	Phospho (STY)	1801.74	P34910;P34910-2	EVI2B	EVI2B		EVI2B	Protein EVI2B	1	89	318.94	2067;2068;2069	112470000	109640000	75773000	118440000	139720000	147410000	126390000	142840000	132740000	74191000	95787000	69760000	87537000	25378000	73189000	76300000	145340000	194550000	211660000	431780000	245310000	285390000	491420000	265690000	2.03462e+08	1.69148e+08	1.48771e+08	1.83332e+08	2.37276e+08	2.09556e+08	1.86983e+08	1.47599e+08	1.42902e+08	8.35776e+07	1.11445e+08	7.34111e+07
11498	TGDLGIPPNPEDRSPSPEPIYNSEGKR	2 Phospho (STY)	3081.35	Q15637-4;Q15637-6;Q15637-7;Q15637-3;Q15637-2;Q15637;Q15637-5	SF1	SF1		SF1	Splicing factor 1	2	138	118.46	4118;4119	33567000	6352200	10313000	0	0	0	14317000	201450000	511500000	139890000	328550000	303400000	322560000	240040000	0	390820000	212390000	105530000	231780000	177880000	260680000	13268000	260020000	107210000	6.0724e+07	9.7999e+06	2.02484e+07	0	0	0	2.11807e+07	2.08161e+08	5.50657e+08	1.57589e+08	3.82257e+08	3.19279e+08
3046	FKAEAPLPSPK	Phospho (STY)	1263.63	Q09666	AHNAK	AHNAK		AHNAK	Neuroblast differentiation-associated protein AHNAK	1	47	191.18	3225	24212000	221940000	23281000	212340000	26264000	245120000	31281000	72854000	39524000	104400000	19997000	87406000	69359000	53668000	157660000	136490000	52079000	448230000	57634000	413070000	67454000	698170000	88967000	476400000	4.38004e+07	3.424e+08	4.57095e+07	3.28679e+08	4.46022e+07	3.48459e+08	4.62774e+07	7.52811e+07	4.25497e+07	1.17609e+08	2.32659e+07	9.19807e+07
6483	LSGFSFKK	Phospho (STY)	992.473	P29966	MARCKS	MARCKS		MARCKS	Myristoylated alanine-rich C-kinase substrate	1	47	117.52	1985	203790000	81570000	57524000	79274000	113320000	73043000	98316000	125220000	78642000	93327000	95222000	92168000	86974000	36556000	65580000	70533000	242300000	114140000	414430000	170450000	283480000	210960000	667240000	259440000	3.68664e+08	1.25843e+08	1.12942e+08	1.22708e+08	1.92443e+08	1.03837e+08	1.4545e+08	1.29392e+08	8.46623e+07	1.05135e+08	1.10788e+08	9.69919e+07
10034	SLLGDSAPTLHLNKGTPSQSPVVGR	2 Phospho (STY)	2690.28	P52594-2;P52594-3;P52594;P52594-4	AGFG1	AGFG1		AGFG1	Arf-GAP domain and FG repeat-containing protein 1	2	36	259.88	2642;2643;2644;10179	70106000	0	0	0	35183000	0	69941000	544830000	521600000	39584000	0	167140000	513860000	0	0	84196000	215730000	86091000	471890000	97519000	370700000	110920000	343570000	44471000	1.26824e+08	0	0	0	5.97487e+07	0	1.03471e+08	5.6298e+08	5.6153e+08	4.45921e+07	0	1.75888e+08
10844	SSLSGDEEDELFKGATLK	2 Phospho (STY)	2084.86	Q5T1M5;Q5T1M5-2	FKBP15	FKBP15		FKBP15	FK506-binding protein 15	2	73	173.45	4616;4617;4618	34046000	24399000	26308000	22269000	14584000	10212000	43188000	249150000	244560000	211520000	514730000	175730000	248020000	106090000	0	138780000	184320000	131800000	180870000	275170000	286050000	171740000	307270000	182400000	6.15905e+07	3.76417e+07	5.16527e+07	3.447e+07	2.47669e+07	1.45172e+07	6.38928e+07	2.5745e+08	2.63282e+08	2.38281e+08	5.98871e+08	1.84927e+08
9999	SLGLSLSGGDQEDAGR	Phospho (STY)	1640.7	Q9UJ70;Q9UJ70-2	NAGK	NAGK		NAGK	N-acetyl-D-glucosamine kinase	1	118	271.58	8679;8680;8681	79204000	96893000	44683000	93673000	72598000	71327000	97294000	146910000	212780000	84481000	163090000	150910000	209240000	54869000	54837000	90723000	156380000	163300000	314930000	321540000	322120000	264530000	268020000	244400000	1.43283e+08	1.49482e+08	8.77298e+07	1.44996e+08	1.23288e+08	1.01397e+08	1.43938e+08	1.51804e+08	2.29069e+08	9.51695e+07	1.8975e+08	1.58808e+08
675	ALRASESGI	Phospho (STY)	982.448	P48960-2;P48960-3;P48960	CD97	ADGRE5		CD97	CD97 antigen;CD97 antigen subunit alpha;CD97 antigen subunit beta	1	58	144.1	2418;2419	33020000	135640000	16810000	149360000	24199000	191860000	42645000	183650000	141890000	178950000	78218000	164660000	146540000	123690000	62506000	272260000	54120000	152290000	105640000	465150000	98747000	543120000	125130000	265740000	5.97344e+07	2.0926e+08	3.30045e+07	2.31193e+08	4.10954e+07	2.72745e+08	6.30895e+07	1.89768e+08	1.52752e+08	2.01591e+08	9.10041e+07	1.73278e+08
8873	RRSFSISPVR	3 Phospho (STY)	1443.58	P18583-6;P18583-2;P18583-10;P18583-3;P18583-4;P18583-7;P18583;P18583-5;P18583-9	SON	SON		SON	Protein SON	3	114	118.7	1660;1661;1662	36977000	64956000	6110200	68539000	28906000	58306000	53984000	123660000	127030000	138410000	208660000	172560000	131970000	48387000	0	99231000	142080000	301120000	372770000	369980000	306770000	383570000	276580000	233940000	6.68928e+07	1.00211e+08	1.19967e+07	1.06091e+08	4.90889e+07	8.2887e+07	7.98645e+07	1.2778e+08	1.36755e+08	1.55922e+08	2.42769e+08	1.81591e+08
1177	ATSLPSLDTPGELR	Phospho (STY)	1535.72	Q7L591	DOK3	DOK3		DOK3	Docking protein 3	1	55	164.93	5329	76154000	65957000	39466000	60791000	42183000	65210000	62645000	169820000	132510000	137050000	131830000	155990000	158110000	107710000	51302000	127120000	144790000	225460000	383970000	277610000	306550000	262250000	339030000	230130000	1.37765e+08	1.01756e+08	7.74869e+07	9.40979e+07	7.16362e+07	9.27016e+07	9.26777e+07	1.75477e+08	1.42654e+08	1.54389e+08	1.5338e+08	1.64154e+08
3569	GKDSLSDDGVDLK	Phospho (STY)	1427.62	P07948-2;P07948	LYN	LYN	LYN	LYN	Tyrosine-protein kinase Lyn	1	104	219.99	1326;1327	63068000	72863000	50243000	101730000	70465000	134200000	102500000	233740000	232670000	183100000	163840000	169010000	166470000	73503000	74074000	202340000	128290000	153140000	236770000	212580000	216200000	221200000	265330000	191820000	1.14092e+08	1.1241e+08	9.86462e+07	1.57467e+08	1.19665e+08	1.90777e+08	1.5164e+08	2.41527e+08	2.50482e+08	2.06266e+08	1.90622e+08	1.77856e+08
4882	ISMPDLDLHLKSPK	Oxidation (M);Phospho (STY)	1688.82	Q09666	AHNAK	AHNAK		AHNAK	Neuroblast differentiation-associated protein AHNAK	1	49	162.76	3270	0	85144000	0	173750000	0	196480000	4923000	0	100730000	286810000	40729000	249120000	42325000	155800000	163750000	295320000	17238000	379310000	0	425170000	14901000	570130000	18379000	477850000	0	1.31357e+08	0	2.68946e+08	0	2.79313e+08	7.28314e+06	0	1.08441e+08	3.23097e+08	4.73869e+07	2.62158e+08
9266	SCFESSPDPELK	Phospho (STY)	1474.57	Q9UQ35;Q9UQ35-2	SRRM2	SRRM2		SRRM2	Serine/arginine repetitive matrix protein 2	1	45	216.34	9061;9062	83967000	95318000	47179000	82930000	71939000	83432000	68087000	200830000	196340000	135320000	110040000	120060000	176130000	46809000	41090000	123680000	145520000	202080000	248800000	207360000	219470000	364630000	397080000	223280000	1.51899e+08	1.47053e+08	9.26304e+07	1.28367e+08	1.22169e+08	1.18606e+08	1.00729e+08	2.0752e+08	2.11371e+08	1.52441e+08	1.28028e+08	1.26344e+08
1247	AVSETPAVPPVSEDEDDDDDDATPPPVIAPRPEHTK	Phospho (STY)	3887.73	Q13153;Q13153-2	PAK1	PAK1	PAK1	PAK1	Serine/threonine-protein kinase PAK 1	1	87	124.55	3452;10337	40407000	41953000	26683000	44274000	33858000	46510000	55300000	340160000	207840000	157520000	181510000	202560000	230050000	105270000	41424000	155430000	213750000	163890000	220280000	165010000	226840000	180180000	380000000	219240000	7.30978e+07	6.47233e+07	5.23889e+07	6.85314e+07	5.74985e+07	6.61179e+07	8.18114e+07	3.51492e+08	2.23751e+08	1.77449e+08	2.11181e+08	2.13162e+08
9477	SETAPAETATPAPVEKSPAK	Acetyl (Protein N-term);Phospho (STY)	2102.98	P16401	HIST1H1B	HIST1H1B		HIST1H1B	Histone H1.5	1	67	145.33	1587;1588;9972;9973;9974	170110000	192900000	104880000	104060000	147620000	205010000	185980000	136840000	135860000	133080000	74886000	137110000	126610000	26379000	51251000	139940000	113860000	123600000	294380000	195850000	259030000	148500000	232360000	236310000	3.07735e+08	2.97598e+08	2.0592e+08	1.61074e+08	2.50692e+08	2.91439e+08	2.75141e+08	1.41399e+08	1.46261e+08	1.49917e+08	8.71274e+07	1.44286e+08
25	AADRLPNLSSPSAEGPPGPPSGPAPR	Phospho (STY)	2574.22	O60784-3;O60784-4;O60784;O60784-2	TOM1	TOM1		TOM1	Target of Myb protein 1	1	47	186.97	671;672;673	4592900	115510000	0	138540000	0	130890000	7194500	33734000	19353000	336420000	17817000	193820000	23299000	133860000	103090000	298440000	24218000	401420000	37193000	652410000	33219000	585450000	0	385320000	8.30873e+06	1.78204e+08	0	2.14445e+08	0	1.86071e+08	1.06436e+07	3.48578e+07	2.08345e+07	3.78984e+08	2.07295e+07	2.03964e+08
12272	VDSTTCLFPVEEK	Phospho (STY)	1603.68	Q06210-2;Q06210	GFPT1	GFPT1		GFPT1	Glutamine--fructose-6-phosphate aminotransferase [isomerizing] 1	1	52	229.92	3147;10281;10282	83774000	62116000	60257000	64786000	43058000	69393000	75458000	191260000	206510000	123170000	122440000	255450000	147370000	100540000	56250000	135170000	173090000	128330000	265880000	304860000	230910000	300610000	300320000	171800000	1.5155e+08	9.58299e+07	1.18308e+08	1.00282e+08	7.31222e+07	9.86481e+07	1.11633e+08	1.97632e+08	2.22319e+08	1.38753e+08	1.42455e+08	2.6882e+08
11567	THTTALAGRSPSPASGRR	2 Phospho (STY)	1981.89	Q9UQ35;Q9UQ35-2;Q9UQ35-3	SRRM2	SRRM2		SRRM2	Serine/arginine repetitive matrix protein 2	2	44	156.2	9122;9123;9124	0	0	0	53968000	0	40420000	0	279540000	390490000	141580000	127710000	299430000	328330000	0	0	248660000	214250000	127830000	316100000	210380000	236110000	117980000	382880000	155840000	0	0	0	8.35366e+07	0	5.74605e+07	0	2.88853e+08	4.20383e+08	1.59493e+08	1.48586e+08	3.15102e+08
4169	HFTEDIQTRQYR	Phospho (STY)	1672.74	P78362;P78362-2;Q9UPE1-2;Q9UPE1-3;Q9UPE1-4;Q9UPE1;Q96SB4-4;Q96SB4;Q96SB4-3	SRPK2;SRPK3;SRPK1	SRPK2;SRPK3;SRPK1	SRPK1;SRPK2;SRPK3	SRPK2;SRPK3;SRPK1	SRSF protein kinase 2;SRSF protein kinase 2 N-terminal;SRSF protein kinase 2 C-terminal;SRSF protein kinase 3;SRSF protein kinase 1	1	3	45.992	10229	0	0	0	0	0	0	0	0	0	0	0	0	0	0	0	0	0	0	0	1151900000	0	1252700000	0	1261500000	0	0	0	0	0	0	0	0	0	0	0	0
4999	KAEDSDSEPEPEDNVR	2 Phospho (STY)	1975.71	Q9H0D6-2;Q9H0D6	XRN2	XRN2		XRN2	5'-3' exoribonuclease 2	2	74	194.97	7705;7706	39275000	59941000	4994200	57681000	50732000	83724000	71496000	169870000	224910000	119280000	126770000	158480000	177990000	72965000	28829000	114570000	171510000	139520000	321320000	277150000	282700000	272250000	389240000	241680000	7.105e+07	9.24744e+07	9.80553e+06	8.92839e+07	8.61544e+07	1.19021e+08	1.05772e+08	1.75529e+08	2.42128e+08	1.34371e+08	1.47493e+08	1.66775e+08
9919	SKSPSPPRLTEDR	2 Phospho (STY)	1628.7	Q9UKV3;Q9UKV3-5	ACIN1	ACIN1		ACIN1	Apoptotic chromatin condensation inducer in the nucleus	2	105	145.71	8781;8782;8783;11252	39898000	40287000	24694000	45543000	34741000	39693000	52242000	124420000	167490000	94065000	122360000	153570000	189280000	76861000	39192000	123710000	178160000	268180000	240200000	401050000	374290000	304070000	336040000	184100000	7.2177e+07	6.21531e+07	4.84838e+07	7.04956e+07	5.8998e+07	5.6427e+07	7.72874e+07	1.28565e+08	1.80312e+08	1.05966e+08	1.42362e+08	1.61608e+08
8829	RQSPSPSTRPIR	2 Phospho (STY)	1540.69	Q8IYB3;Q8IYB3-2	SRRM1	SRRM1		SRRM1	Serine/arginine repetitive matrix protein 1	2	25	127.83	5863;5864	0	138030000	57643000	93900000	84755000	125490000	97388000	129220000	212270000	110070000	0	114310000	126600000	0	50688000	0	166360000	198560000	246490000	366540000	407170000	314450000	333940000	279000000	0	2.12947e+08	1.13175e+08	1.45347e+08	1.43933e+08	1.78395e+08	1.44077e+08	1.33525e+08	2.2852e+08	1.23996e+08	0	1.20293e+08
5296	KLSVPTSDEEDEVPAPKPR	3 Phospho (STY)	2332.96	Q8NE71;Q8NE71-2	ABCF1	ABCF1		ABCF1	ATP-binding cassette sub-family F member 1	3	49	168.78	6174;6175;10850	51415000	61569000	9615200	68799000	38255000	70881000	59721000	99567000	106980000	89909000	124440000	91947000	138710000	57394000	26359000	90619000	102470000	276390000	202780000	387130000	279420000	431340000	352010000	416810000	9.30117e+07	9.4986e+07	1.88783e+07	1.06493e+08	6.49656e+07	1.00763e+08	8.83519e+07	1.02884e+08	1.1517e+08	1.01284e+08	1.44782e+08	9.67593e+07
1030	ASLEVSRSPR	Acetyl (Protein N-term);Phospho (STY)	1222.57	O60762	DPM1	DPM1		DPM1	Dolichol-phosphate mannosyltransferase subunit 1	1	40	215.61	667;668	57466000	85947000	38770000	88896000	56760000	100320000	77564000	192250000	153660000	109620000	100410000	182430000	138180000	63793000	48630000	205010000	205880000	175290000	170630000	284000000	295990000	161810000	398300000	230750000	1.03958e+08	1.32595e+08	7.61204e+07	1.37601e+08	9.63913e+07	1.42613e+08	1.14749e+08	1.98655e+08	1.65423e+08	1.23489e+08	1.16824e+08	1.91978e+08
566	AKSPQPPVEEEDEHFDDTVVCLDTYNCDLHFK	Phospho (STY)	3913.65	Q00839-2;Q00839	HNRNPU	HNRNPU		HNRNPU	Heterogeneous nuclear ribonucleoprotein U	1	147	155.55	2988	200010000	170630000	116780000	116320000	72958000	58538000	38513000	218800000	262970000	226680000	210430000	200890000	194110000	76702000	133300000	95471000	307880000	157210000	199280000	48015000	169790000	140470000	116410000	84250000	3.61826e+08	2.63241e+08	2.29284e+08	1.80051e+08	1.23899e+08	8.32168e+07	5.69765e+07	2.26089e+08	2.83101e+08	2.55359e+08	2.44828e+08	2.11404e+08
2189	EEDEPEERSGDETPGSEVPGDK	Phospho (STY)	2466.95	Q1KMD3	HNRNPUL2	HNRNPUL2		HNRNPUL2	Heterogeneous nuclear ribonucleoprotein U-like protein 2	1	32	205.07	4254;4255;10494	125320000	166040000	62712000	185260000	127710000	293340000	156640000	42945000	46415000	0	0	0	0	0	153790000	25575000	123840000	196850000	185480000	305280000	216590000	472000000	304170000	393850000	2.26709e+08	2.56159e+08	1.23128e+08	2.86762e+08	2.1688e+08	4.17008e+08	2.31735e+08	4.43757e+07	4.99682e+07	0	0	0
4500	IEDSEPHIPLIDDTDAEDDAPTKR	Phospho (STY)	2771.22	P20020-6;P20020-3;P20020-4;P20020	ATP2B1	ATP2B1		ATP2B1	Plasma membrane calcium-transporting ATPase 1	1	112	292.37	1720;9995;9996	108090000	51922000	39762000	72370000	79681000	77341000	97464000	105730000	91930000	60886000	65714000	56287000	100010000	54536000	86772000	113820000	270350000	319500000	318000000	268070000	297600000	241520000	379540000	218310000	1.95539e+08	8.01031e+07	7.8068e+07	1.12021e+08	1.35316e+08	1.09947e+08	1.44189e+08	1.09252e+08	9.89676e+07	6.85893e+07	7.64561e+07	5.9233e+07
6909	MGPSGGEGMEPERRDSQDGSSYR	Phospho (STY)	2564.01	Q14847;Q14847-2;Q14847-3	LASP1	LASP1		LASP1	LIM and SH3 domain protein 1	1	44	246.27	3912	0	15125000	0	23483000	0	50031000	39941000	88813000	60032000	80349000	105400000	138110000	148790000	78413000	12808000	152680000	305440000	93802000	353300000	400730000	306020000	259480000	531360000	314720000	0	2.33342e+07	0	3.63491e+07	0	7.11233e+07	5.90891e+07	9.17717e+07	6.46277e+07	9.05147e+07	1.22629e+08	1.45338e+08
4429	IASDEEIQGTK	Phospho (STY)	1269.55	Q8WX93-4;Q8WX93-3;Q8WX93;Q8WX93-8;Q8WX93-5;Q8WX93-2;Q8WX93-9	PALLD	PALLD		PALLD	Palladin	1	45	217.57	6510	17741000	108710000	16741000	111770000	21897000	168080000	23902000	222440000	173860000	316720000	117540000	285390000	168250000	149900000	95454000	192350000	37243000	172070000	43335000	310170000	57559000	377290000	86580000	276660000	3.20941e+07	1.67713e+08	3.2869e+07	1.73008e+08	3.7186e+07	2.3894e+08	3.53609e+07	2.2985e+08	1.8717e+08	3.56791e+08	1.36754e+08	3.00327e+08
11992	TSSEPEVSVLPK	Phospho (STY)	1351.63	Q96QH2-2;Q96QH2	PRAM1	PRAM1		PRAM1	PML-RARA-regulated adapter molecule 1	1	44	170.74	7175	94631000	94943000	62878000	93465000	62050000	78630000	99078000	110990000	118200000	64589000	96286000	84476000	111950000	119010000	68809000	1270500000	93215000	76940000	127710000	85375000	120980000	88030000	174280000	111350000	1.71191e+08	1.46474e+08	1.23454e+08	1.44674e+08	1.05375e+08	1.11779e+08	1.46577e+08	1.14688e+08	1.27249e+08	7.27608e+07	1.12026e+08	8.88973e+07
4314	HRSNSFSDEREFSGPSTPTGTLEFEGGEVSLEGGK	2 Phospho (STY)	3886.64	Q09666	AHNAK	AHNAK		AHNAK	Neuroblast differentiation-associated protein AHNAK	2	114	214.42	3239;3240;3265;3266;3267;10292;10293;10294	14319000	29786000	0	56757000	0	28088000	0	393830000	143860000	132040000	164460000	336920000	273270000	235220000	47036000	349640000	34950000	245980000	86394000	220910000	80554000	245970000	99336000	285880000	2.59036e+07	4.59526e+07	0	8.78537e+07	0	3.99295e+07	0	4.0695e+08	1.54873e+08	1.48746e+08	1.91344e+08	3.54554e+08
2702	ERSPALKSPLQSVVVR	2 Phospho (STY)	1924.95	Q9Y2W1	THRAP3	THRAP3		THRAP3	Thyroid hormone receptor-associated protein 3	2	64	205.65	9272;9275	54990000	79924000	27416000	81676000	42850000	85967000	48357000	153820000	120600000	131200000	110510000	116830000	153490000	70802000	69902000	108030000	146970000	247510000	157830000	311180000	197840000	343450000	301470000	337930000	9.9479e+07	1.23303e+08	5.38281e+07	1.26426e+08	7.2769e+07	1.22209e+08	7.15398e+07	1.58944e+08	1.29832e+08	1.47799e+08	1.28575e+08	1.22945e+08
9342	SDNGELEDKPPAPPVR	Acetyl (Protein N-term);Phospho (STY)	1841.82	Q13177	PAK2	PAK2	PAK2	PAK2	Serine/threonine-protein kinase PAK 2;PAK-2p27;PAK-2p34	1	82	225.69	3465	85770000	97385000	49111000	78531000	80985000	88788000	77210000	226170000	179470000	129150000	153740000	190990000	179510000	83366000	41987000	163670000	118670000	114850000	221480000	124240000	246390000	202450000	377970000	184550000	1.55161e+08	1.50241e+08	9.64237e+07	1.21557e+08	1.37531e+08	1.2622e+08	1.14225e+08	2.33705e+08	1.93209e+08	1.4549e+08	1.78871e+08	2.00986e+08
933	ARGSVSDEEMMELR	Acetyl (Protein N-term);2 Oxidation (M);Phospho (STY)	1762.69	P13796	LCP1	LCP1		LCP1	Plastin-2	1	77	187.37	1512;1513	11820000	133140000	15215000	108150000	18352000	60035000	13601000	181330000	120480000	273140000	82830000	349150000	102610000	298480000	68629000	405400000	47147000	201320000	87618000	252630000	37848000	359200000	49429000	211180000	2.13828e+07	2.05403e+08	2.98729e+07	1.67404e+08	3.11658e+07	8.53449e+07	2.01215e+07	1.87371e+08	1.29703e+08	3.07698e+08	9.637e+07	3.67424e+08
5871	LGHPEALSAGTGSPQPPSFTYAQQR	Phospho (STY)	2676.23	Q15942;Q15942-2	ZYX	ZYX		ZYX	Zyxin	1	68	208.26	4173;4174;10477	39014000	28589000	24393000	33317000	40223000	32205000	63655000	322150000	258560000	146470000	261530000	203880000	297480000	87196000	25839000	217260000	103360000	101020000	163820000	130990000	215000000	184390000	298720000	199290000	7.05778e+07	4.41059e+07	4.78928e+07	5.15711e+07	6.83077e+07	4.57822e+07	9.41719e+07	3.32882e+08	2.78354e+08	1.65001e+08	3.04282e+08	2.14551e+08
1141	ATASPRPSSGNIPSSPTASGGGSPTSPR	Phospho (STY)	2660.22	Q9UBW5-2;Q9UBW5	BIN2	BIN2		BIN2	Bridging integrator 2	1	35	151.79	8528;8529;8530;8531;8532;8533;8534;8535;11211;11212;11213	86929000	48242000	61294000	0	80122000	0	0	162370000	170630000	108500000	108010000	92325000	157910000	67256000	0	159730000	251170000	156170000	381780000	201820000	327780000	183750000	462520000	202950000	1.57258e+08	7.44257e+07	1.20344e+08	0	1.36065e+08	0	0	1.67779e+08	1.83692e+08	1.22227e+08	1.25666e+08	9.71571e+07
10672	SRSGEGEVSGLMR	Phospho (STY)	1443.62	Q13263;Q13263-2	TRIM28	TRIM28	TRIM28	TRIM28	Transcription intermediary factor 1-beta	1	55	227.09	3517;3518	11594000	79253000	14842000	130780000	14227000	138950000	0	36226000	0	229420000	0	205990000	14895000	115780000	93809000	192030000	106610000	446490000	68746000	390480000	112530000	541060000	124750000	368510000	2.0974e+07	1.22268e+08	2.91405e+07	2.02433e+08	2.41607e+07	1.97529e+08	0	3.74328e+07	0	2.58446e+08	0	2.16771e+08
12885	VVDYSQFQESDDADEDYGRDSGPPTK	Phospho (STY)	2999.2	Q9H1E3	NUCKS1	NUCKS1		NUCKS1	Nuclear ubiquitous casein and cyclin-dependent kinase substrate 1	1	61	237.32	7755;7756	61229000	65619000	31254000	69489000	59857000	71444000	60807000	151000000	108200000	106940000	104930000	89102000	142550000	67769000	45240000	132610000	155100000	116390000	244120000	289650000	360150000	213190000	447780000	228290000	1.10766e+08	1.01234e+08	6.13636e+07	1.07561e+08	1.01651e+08	1.01564e+08	8.99585e+07	1.5603e+08	1.16483e+08	1.2047e+08	1.22083e+08	9.37654e+07
5726	LDSQPQETSPELPR	Phospho (STY)	1675.75	O14545	TRAFD1	TRAFD1		TRAFD1	TRAF-type zinc finger domain-containing protein 1	1	58	261.76	219;220;9700	82997000	73340000	68747000	75244000	88717000	81365000	68352000	142840000	129930000	100390000	240060000	86175000	148630000	92449000	61525000	114700000	141760000	100430000	331450000	226130000	209310000	149980000	362870000	238120000	1.50145e+08	1.13146e+08	1.34977e+08	1.1647e+08	1.50661e+08	1.15667e+08	1.01121e+08	1.47599e+08	1.39877e+08	1.13091e+08	2.79302e+08	9.06852e+07
3141	FQSLGVAFYR	Phospho (STY)	1266.58	P51149	RAB7A	RAB7A		RAB7A	Ras-related protein Rab-7a	1	86	234.49	2560	51182000	34154000	18850000	38269000	47268000	38659000	56820000	157660000	329590000	195430000	78336000	153410000	114770000	105140000	72085000	222290000	148680000	187060000	161530000	242100000	168580000	227570000	311140000	245720000	9.25902e+07	5.26913e+07	3.70098e+07	5.92363e+07	8.02717e+07	5.49571e+07	8.40601e+07	1.62912e+08	3.54821e+08	2.20156e+08	9.11414e+07	1.61439e+08
11056	STFREESPLR	Phospho (STY)	1300.58	Q9NYF8-3;Q9NYF8-2;Q9NYF8;Q9NYF8-4	BCLAF1	BCLAF1		BCLAF1	Bcl-2-associated transcription factor 1	1	62	174.39	8288	130790000	100010000	27796000	94537000	55528000	140040000	95825000	133130000	134670000	81230000	51546000	76525000	68578000	43595000	72614000	93163000	294580000	99374000	273580000	273240000	260100000	236700000	418290000	143470000	2.36604e+08	1.54291e+08	5.45742e+07	1.46333e+08	9.42991e+07	1.99079e+08	1.41764e+08	1.37565e+08	1.44979e+08	9.15072e+07	5.99721e+07	8.05302e+07
3997	GSVSDEEMMELR	2 Oxidation (M);Phospho (STY)	1493.54	P13796	LCP1	LCP1		LCP1	Plastin-2	1	189	191.01	1512;1513	19738000	303860000	14238000	250330000	24590000	409510000	19956000	59222000	50482000	90802000	32628000	207510000	47717000	72157000	230480000	142360000	30045000	164860000	45254000	326220000	40791000	462000000	43267000	307320000	3.57068e+07	4.68782e+08	2.79546e+07	3.87484e+08	4.17594e+07	5.82153e+08	2.95231e+07	6.11949e+07	5.43466e+07	1.0229e+08	3.79616e+07	2.18371e+08
9861	SKAPGSPLSSEGAAGEGVR	Phospho (STY)	1835.84	Q6JBY9	RCSD1	RCSD1		RCSD1	CapZ-interacting protein	1	62	219.22	4947;4948;4949	0	105380000	26659000	99063000	37506000	140140000	34199000	177770000	150050000	151070000	102030000	176200000	180530000	84111000	46686000	177380000	93758000	184200000	146820000	287350000	175850000	254550000	191560000	347970000	0	1.62576e+08	5.23418e+07	1.53339e+08	6.36936e+07	1.99221e+08	5.05944e+07	1.83692e+08	1.61537e+08	1.70183e+08	1.18709e+08	1.85422e+08
10488	SPVSTRPLPSASQK	Phospho (STY)	1533.76	Q8ND56-2;Q8ND56;Q8ND56-3	LSM14A	LSM14A		LSM14A	Protein LSM14 homolog A	1	60	222.11	6128	47249000	59437000	33411000	68460000	53576000	101650000	67771000	196650000	170360000	146380000	153650000	152890000	186630000	72769000	45709000	166800000	160370000	104260000	195270000	210540000	188950000	228270000	347730000	196280000	8.54752e+07	9.16969e+07	6.55986e+07	1.05969e+08	9.09841e+07	1.44504e+08	1.00261e+08	2.03201e+08	1.83402e+08	1.649e+08	1.78767e+08	1.60892e+08
8538	RIDISPSTFR	Phospho (STY)	1270.61	Q9Y2W1	THRAP3	THRAP3		THRAP3	Thyroid hormone receptor-associated protein 3	1	51	225.65	9282;9283	73426000	57166000	36691000	61777000	49102000	64064000	69208000	169930000	111960000	111370000	108520000	81976000	128410000	68646000	63084000	118810000	207640000	168570000	253640000	313440000	196200000	254000000	394660000	187170000	1.3283e+08	8.81933e+07	7.20385e+07	9.56241e+07	8.33863e+07	9.10724e+07	1.02387e+08	1.75591e+08	1.20531e+08	1.2546e+08	1.26259e+08	8.62665e+07
9046	RTSIISLTPWKPSK	Phospho (STY)	1692.9	P34910;P34910-2	EVI2B	EVI2B		EVI2B	Protein EVI2B	1	84	193.72	2070;2071;10073	46380000	32191000	35111000	44208000	46772000	49566000	58367000	272350000	108440000	118910000	133620000	112280000	160980000	76839000	41590000	120530000	267390000	171470000	265970000	238550000	227740000	133800000	362740000	223010000	8.39032e+07	4.96629e+07	6.89363e+07	6.84292e+07	7.94294e+07	7.04623e+07	8.63487e+07	2.81423e+08	1.16741e+08	1.33954e+08	1.55462e+08	1.18157e+08
6509	LSLSPLR	Phospho (STY)	864.447	Q66K74-2;Q66K74	MAP1S	MAP1S		MAP1S	Microtubule-associated protein 1S;MAP1S heavy chain;MAP1S light chain	1	51	154.35	4828;4829	0	129140000	49529000	108000000	85945000	126220000	94702000	127450000	71446000	85052000	65603000	44119000	84994000	43705000	110820000	59203000	99601000	179050000	207020000	358740000	238420000	247760000	308550000	410690000	0	1.99232e+08	9.72444e+07	1.67172e+08	1.45954e+08	1.79433e+08	1.40103e+08	1.31696e+08	7.69155e+07	9.58127e+07	7.63269e+07	4.64281e+07
4087	GVTIPYRPKPSSSPVIFAGGQDR	Phospho (STY)	2508.25	Q15366-6;Q15366-3;Q15366;Q15366-2	PCBP2	PCBP2		PCBP2	Poly(rC)-binding protein 2	1	72	195.3	4075;4076;4077	47165000	19948000	39390000	47638000	59133000	18679000	71490000	281000000	246950000	110490000	196150000	96055000	279380000	81151000	34729000	41963000	212610000	124650000	231500000	160240000	346650000	141370000	288200000	158290000	8.53233e+07	3.07749e+07	7.73377e+07	7.37385e+07	1.00421e+08	2.65538e+07	1.05763e+08	2.90361e+08	2.65855e+08	1.24469e+08	2.28214e+08	1.01082e+08
1015	ASGVQVADEVCR	Acetyl (Protein N-term);Phospho (STY)	1411.58	P60981	DSTN	DSTN		DSTN	Destrin	1	48	152.07	2798	145050000	55014000	42598000	44811000	92551000	47442000	74305000	217770000	245710000	141000000	231650000	121500000	183340000	112690000	40397000	96238000	188280000	124270000	213080000	169720000	236760000	136420000	259380000	98135000	2.62401e+08	8.48733e+07	8.36362e+07	6.93626e+07	1.57172e+08	6.74429e+07	1.09928e+08	2.25025e+08	2.6452e+08	1.58839e+08	2.69517e+08	1.27859e+08
6600	LSVPYVPQVTDEDRLSR	Phospho (STY)	2052.99	Q14156-3;Q14156-2;Q14156	EFR3A	EFR3A		EFR3A	Protein EFR3 homolog A	1	31	172.75	3784;10410	67617000	24663000	28365000	31696000	23933000	39147000	55037000	239850000	208610000	105760000	128570000	129080000	242480000	0	0	135700000	172870000	140430000	234920000	263040000	250210000	184050000	397790000	179580000	1.22322e+08	3.8049e+07	5.56914e+07	4.9062e+07	4.06436e+07	5.56508e+07	8.14223e+07	2.4784e+08	2.2458e+08	1.19141e+08	1.49587e+08	1.35836e+08
11008	SSSVGSSSSYPISPAVSR	2 Phospho (STY)	1913.78	Q15149-3;Q15149-2;Q15149-7;Q15149-8;Q15149-9;Q15149-5;Q15149-6;Q15149;Q15149-4	PLEC	PLEC		PLEC	Plectin	2	77	223.86	4009;4010;4011;4012;4013;4014;4015;4016	58460000	60127000	27242000	62021000	46436000	62689000	49941000	221060000	173550000	120820000	138630000	139700000	149110000	99956000	43925000	120680000	128320000	150490000	158150000	307750000	213860000	250550000	307320000	192440000	1.05756e+08	9.27614e+07	5.34865e+07	9.60018e+07	7.88588e+07	8.91178e+07	7.38832e+07	2.28424e+08	1.86836e+08	1.36106e+08	1.61291e+08	1.47012e+08
5772	LELQGPRGSPNAR	Phospho (STY)	1473.71	P19338	NCL	NCL		NCL	Nucleolin	1	39	164.66	1685	45101000	24958000	32723000	19297000	32218000	15118000	43765000	332410000	209130000	189070000	225900000	265970000	238890000	94601000	0	239730000	145550000	92250000	159190000	152080000	166720000	102940000	300450000	145070000	8.15894e+07	3.85041e+07	6.42478e+07	2.98697e+07	5.47134e+07	2.14915e+07	6.47464e+07	3.43484e+08	2.2514e+08	2.12991e+08	2.62827e+08	2.7989e+08
9466	SETAPAAPAAAPPAEK	Acetyl (Protein N-term);Phospho (STY)	1599.72	P16403	HIST1H1C	HIST1H1C		HIST1H1C	Histone H1.2	1	25	166.3	1591;9977	81336000	0	56497000	95588000	97726000	103890000	89722000	264990000	68170000	45065000	43663000	0	58850000	0	0	0	107710000	829030000	160940000	254600000	191490000	241100000	241610000	239480000	1.4714e+08	0	1.10925e+08	1.4796e+08	1.65961e+08	1.47689e+08	1.32736e+08	2.73818e+08	7.33887e+07	5.07666e+07	5.08005e+07	0
1049	ASPAPGSGHPEGPGAHLDMNSLDR	Phospho (STY)	2449.05	O94826	TOMM70A	TOMM70		TOMM70A	Mitochondrial import receptor subunit TOM70	1	48	127.64	959	77953000	65610000	42851000	71095000	72120000	67440000	46804000	230030000	69081000	127840000	60802000	46740000	91745000	26793000	27974000	58651000	211500000	158140000	264430000	205270000	273630000	112860000	630990000	218350000	1.4102e+08	1.0122e+08	8.41329e+07	1.10047e+08	1.22476e+08	9.58717e+07	6.92423e+07	2.37693e+08	7.43694e+07	1.44014e+08	7.07411e+07	4.91863e+07
12884	VVDYSQFQESDDADEDYGR	Phospho (STY)	2316.87	Q9H1E3	NUCKS1	NUCKS1		NUCKS1	Nuclear ubiquitous casein and cyclin-dependent kinase substrate 1	1	86	252.47	7755;7756	0	116450000	50969000	118380000	75216000	148890000	107290000	137990000	130330000	55628000	88956000	106840000	134560000	39363000	106520000	24346000	62667000	101480000	192440000	297120000	216970000	405430000	339960000	185970000	0	1.79654e+08	1.00072e+08	1.83239e+08	1.27734e+08	2.1166e+08	1.58726e+08	1.42587e+08	1.40307e+08	6.2666e+07	1.03497e+08	1.12432e+08
1790	DMESPTKLDVTLAK	Phospho (STY)	1626.76	P27816-5;P27816;P27816-2;P27816-6	MAP4	MAP4		MAP4	Microtubule-associated protein 4	1	58	286.86	1907	0	87650000	6722900	99080000	12203000	103780000	19798000	152500000	98845000	146870000	94376000	130630000	105910000	64007000	77979000	194870000	75631000	230720000	92090000	289470000	108550000	370260000	210570000	462220000	0	1.35223e+08	1.31996e+07	1.53365e+08	2.07234e+07	1.47532e+08	2.92894e+07	1.5758e+08	1.06412e+08	1.65452e+08	1.09803e+08	1.37467e+08
7737	NWPSLEDSSPQEAPSQPPATYSLVNK	Phospho (STY)	2921.31	Q6UWF3-3;Q6UWF3	SCIMP	SCIMP		SCIMP	SLP adapter and CSK-interacting membrane protein	1	40	186.46	5145	0	57856000	12246000	86998000	14377000	104090000	31442000	152810000	114610000	242300000	109300000	181140000	121440000	86173000	99287000	242020000	50678000	219230000	90746000	391200000	53003000	374190000	127880000	249520000	0	8.92578e+07	2.40436e+07	1.34663e+08	2.44154e+07	1.47973e+08	4.65156e+07	1.57901e+08	1.23384e+08	2.72956e+08	1.27167e+08	1.90621e+08
9228	SASQSSLDKLDQELKEQQK	2 Phospho (STY)	2321.02	O60271-5;O60271-9;O60271-4;O60271-2;O60271-3;O60271	SPAG9	SPAG9		SPAG9	C-Jun-amino-terminal kinase-interacting protein 4	2	51	218.04	554;555;556	52034000	51123000	30217000	60121000	29946000	49984000	63304000	233420000	231730000	167710000	164270000	136400000	194520000	110150000	34917000	211800000	108320000	121610000	210000000	159920000	251160000	131390000	200370000	196830000	9.41315e+07	7.88704e+07	5.93275e+07	9.30608e+07	5.08551e+07	7.10565e+07	9.36526e+07	2.41196e+08	2.4947e+08	1.88929e+08	1.91123e+08	1.43539e+08
5108	KETESEAEDNLDDLEK	2 Phospho (STY)	2023.75	Q8IYB3;Q8IYB3-2	SRRM1	SRRM1		SRRM1	Serine/arginine repetitive matrix protein 1	2	90	259.82	5850;10788	80891000	105010000	44574000	118520000	87196000	103430000	109920000	113340000	101220000	83577000	97432000	97642000	106490000	42258000	107100000	68642000	103590000	133980000	322510000	230060000	205230000	227760000	285300000	202360000	1.46335e+08	1.62005e+08	8.75158e+07	1.83456e+08	1.48078e+08	1.47035e+08	1.62617e+08	1.17116e+08	1.08969e+08	9.41511e+07	1.13359e+08	1.02752e+08
4240	HLFSSTENLAAGSWKEPAEGGGLSSDR	Phospho (STY)	2882.29	Q6WKZ4-2;Q6WKZ4-3;Q6WKZ4	RAB11FIP1	RAB11FIP1		RAB11FIP1	Rab11 family-interacting protein 1	1	68	260.77	5187;5188;10662	21090000	14002000	26938000	49081000	39552000	45673000	38731000	210630000	137560000	110550000	164760000	165910000	144040000	56926000	36174000	158550000	193260000	174560000	209840000	233900000	217820000	152020000	380700000	184900000	3.81526e+07	2.16017e+07	5.28896e+07	7.59721e+07	6.71682e+07	6.49281e+07	5.7299e+07	2.17647e+08	1.48091e+08	1.24537e+08	1.91693e+08	1.74593e+08
800	APGRPQLSPGQK	Phospho (STY)	1314.64	P19878-3;P19878;P19878-2;P19878-4	NCF2	NCF2		NCF2	Neutrophil cytosol factor 2	1	45	113.52	1716	54024000	57903000	30807000	62460000	36089000	104340000	68457000	187720000	192440000	110340000	114800000	113580000	137220000	6336600	35982000	166980000	147270000	161900000	163580000	286110000	166360000	165830000	360010000	228730000	9.77315e+07	8.93303e+07	6.04859e+07	9.66813e+07	6.12873e+07	1.48328e+08	1.01276e+08	1.93974e+08	2.07172e+08	1.243e+08	1.33566e+08	1.19525e+08
10881	SSPPEGKLETK	Acetyl (Protein N-term);Phospho (STY)	1293.59	P51397	DAP	DAP		DAP	Death-associated protein 1	1	63	160.46	2561	27232000	34369000	27011000	34073000	0	21670000	31671000	194680000	186310000	237940000	164850000	287570000	149650000	172460000	15691000	186520000	147400000	175440000	138490000	239200000	162820000	191050000	160250000	162780000	4.92637e+07	5.3023e+07	5.30329e+07	5.27413e+07	0	3.08058e+07	4.68544e+07	2.01166e+08	2.00573e+08	2.68044e+08	1.91798e+08	3.02621e+08
3586	GLAEVQQDGEAEEGATSDGEKKR	Phospho (STY)	2483.08	Q02952-3;Q02952-2;Q02952	AKAP12	AKAP12		AKAP12	A-kinase anchor protein 12	1	71	292.98	3068;10263	8865800	11898000	13783000	8944400	18658000	22240000	0	422870000	322370000	307850000	253440000	293810000	301060000	113760000	10000000	278610000	39322000	61872000	121620000	122910000	88695000	69402000	171480000	76170000	1.60386e+07	1.83557e+07	2.70613e+07	1.3845e+07	3.16855e+07	3.16161e+07	0	4.36958e+08	3.47049e+08	3.46799e+08	2.94869e+08	3.09187e+08
11305	TALQPLKHSDSKEDDGQEIA	Phospho (STY)	2261.02	Q5ZPR3-2;Q5ZPR3	CD276	CD276		CD276	CD276 antigen	1	28	108.32	4789;4790;10579	0	0	0	0	9481300	15625000	8953400	226250000	165450000	418890000	127170000	400590000	239330000	150580000	11470000	517170000	71714000	139340000	128040000	194010000	0	124000000	78588000	108970000	0	0	0	0	1.61014e+07	2.22123e+07	1.32458e+07	2.33787e+08	1.78116e+08	4.71888e+08	1.47958e+08	4.21556e+08
10964	SSSPELVTHLK	Phospho (STY)	1276.61	Q07960	ARHGAP1	ARHGAP1		ARHGAP1	Rho GTPase-activating protein 1	1	59	177.41	3181;3182;3183	38194000	170630000	12395000	160280000	25897000	177570000	0	26692000	0	153120000	21941000	173410000	20654000	49397000	135850000	99428000	46089000	249900000	109600000	395590000	135680000	389260000	166200000	350040000	6.90944e+07	2.63241e+08	2.43361e+07	2.48096e+08	4.39789e+07	2.52431e+08	0	2.75812e+07	0	1.72493e+08	2.55276e+07	1.82486e+08
11490	TFSATVR	Phospho (STY)	860.379	Q9Y2V2	CARHSP1	CARHSP1		CARHSP1	Calcium-regulated heat stable protein 1	1	47	146.27	9270	74170000	55640000	28018000	39280000	42244000	57088000	44494000	154900000	160400000	144960000	92405000	183160000	126500000	53777000	48606000	113850000	156190000	218080000	128290000	224450000	159400000	225470000	265320000	311020000	1.34176e+08	8.5839e+07	5.50101e+07	6.08012e+07	7.17398e+07	8.11555e+07	6.58249e+07	1.6006e+08	1.72679e+08	1.633e+08	1.0751e+08	1.92746e+08
10458	SPSPPTQHTGQPPGQPSAPSQLSAPR	Phospho (STY)	2686.25	Q68EM7-2;Q68EM7-6;Q68EM7-5;Q68EM7;Q68EM7-7;Q68EM7-3	ARHGAP17	ARHGAP17		ARHGAP17	Rho GTPase-activating protein 17	1	58	171.94	4880;10600;10601	60727000	59193000	43444000	75956000	77862000	87342000	83525000	180200000	110430000	113430000	99212000	88552000	134940000	49337000	49991000	116350000	140310000	123460000	181350000	129840000	229500000	147780000	432650000	262230000	1.09857e+08	9.13204e+07	8.52972e+07	1.17572e+08	1.32227e+08	1.24164e+08	1.23568e+08	1.86203e+08	1.18884e+08	1.27781e+08	1.1543e+08	9.31866e+07
7068	MSCFSRPSMSPTPLDR	2 Phospho (STY)	2027.77	Q9UQ35	SRRM2	SRRM2		SRRM2	Serine/arginine repetitive matrix protein 2	2	62	223.81	9033;9034;9035;11300	22207000	29764000	19698000	38859000	21040000	39319000	43408000	223380000	139500000	91801000	139200000	86310000	225780000	68612000	20134000	103880000	122620000	159680000	251170000	260520000	274320000	156430000	248310000	276000000	4.01733e+07	4.59186e+07	3.86747e+07	6.01495e+07	3.57307e+07	5.58953e+07	6.42182e+07	2.30822e+08	1.50179e+08	1.03416e+08	1.61955e+08	9.08273e+07
8761	RPNEDSDEDEEKGAVVPPVHDIYR	Phospho (STY)	2845.26	Q12996	CSTF3	CSTF3		CSTF3	Cleavage stimulation factor subunit 3	1	65	242.03	3415	46344000	51005000	31375000	57681000	36449000	58221000	65342000	239250000	149210000	112530000	121270000	126310000	157580000	53243000	37965000	131660000	273620000	106000000	246810000	136910000	202560000	127810000	299110000	190200000	8.38381e+07	7.86883e+07	6.16011e+07	8.92839e+07	6.18986e+07	8.27661e+07	9.66676e+07	2.4722e+08	1.60633e+08	1.26767e+08	1.41094e+08	1.32921e+08
12662	VPKPEPIPEPKEPSPEK	Phospho (STY)	1976.99	Q8IYB3;Q8IYB3-2	SRRM1	SRRM1		SRRM1	Serine/arginine repetitive matrix protein 1	1	84	243.72	5888	94550000	111950000	58358000	87780000	79081000	106400000	92416000	68499000	47414000	39672000	49825000	43399000	91985000	26480000	118960000	57391000	152620000	230180000	185580000	209030000	207800000	219770000	345340000	325420000	1.71045e+08	1.72712e+08	1.14579e+08	1.35874e+08	1.34297e+08	1.51257e+08	1.36721e+08	7.0781e+07	5.10437e+07	4.46913e+07	5.79697e+07	4.56704e+07
12503	VKSSPLIEK	Phospho (STY)	1079.56	Q6JBY9	RCSD1	RCSD1		RCSD1	CapZ-interacting protein	1	47	173.57	4959;4960	18015000	89993000	17903000	148620000	0	164380000	18902000	36734000	29725000	142720000	22151000	136170000	38777000	80455000	78050000	159670000	57097000	326060000	92510000	497300000	50998000	361870000	87813000	386530000	3.25898e+07	1.38837e+08	3.51504e+07	2.30048e+08	0	2.3368e+08	2.79638e+07	3.79578e+07	3.20006e+07	1.60777e+08	2.5772e+07	1.43297e+08
6978	MLPHAPGVQMQAIPEDAVHEDSGDEDGEDPDKR	Oxidation (M);Phospho (STY)	3680.54	Q92769-3;Q92769	HDAC2	HDAC2		HDAC2	Histone deacetylase 2	1	98	149.18	6699	27369000	51346000	16013000	51924000	37416000	18584000	54627000	198360000	163100000	150920000	72738000	64842000	176540000	63589000	24966000	211630000	243250000	125610000	134800000	196380000	254980000	143530000	394700000	159540000	4.95116e+07	7.92144e+07	3.14397e+07	8.03727e+07	6.35408e+07	2.64187e+07	8.08157e+07	2.04968e+08	1.75586e+08	1.70014e+08	8.46283e+07	6.82357e+07
11416	TDSTSDGRPAWMR	Phospho (STY)	1558.62	Q14204	DYNC1H1	DYNC1H1		DYNC1H1	Cytoplasmic dynein 1 heavy chain 1	1	55	189.09	3820	0	22550000	0	56849000	11321000	85307000	18512000	232480000	143160000	175800000	108050000	144500000	219600000	81516000	34814000	146340000	108410000	207520000	74333000	274840000	128190000	228110000	176770000	348310000	0	3.47892e+07	0	8.79961e+07	1.92256e+07	1.21271e+08	2.73868e+07	2.40225e+08	1.54119e+08	1.98042e+08	1.25713e+08	1.52063e+08
3575	GKGGVTGSPEASISGSK	Phospho (STY)	1597.73	Q09666	AHNAK	AHNAK		AHNAK	Neuroblast differentiation-associated protein AHNAK	1	65	175.76	3256;3257;3258;10296	91284000	84883000	55564000	65404000	54227000	89538000	57083000	134960000	146320000	173910000	72068000	123660000	105040000	46041000	43048000	141130000	198180000	139360000	181390000	360440000	136790000	189560000	185090000	147960000	1.65136e+08	1.30954e+08	1.09093e+08	1.01238e+08	9.20897e+07	1.27286e+08	8.44492e+07	1.39456e+08	1.57521e+08	1.95913e+08	8.38487e+07	1.30132e+08
113	AASGWSPSWPNDGDLSD	Phospho (STY)	1840.69	Q7Z6J4	FGD2	FGD2		FGD2	FYVE, RhoGEF and PH domain-containing protein 2	1	52	236.93	5480	23260000	36504000	23994000	59055000	40654000	56718000	72940000	144750000	105520000	98243000	78608000	117310000	137500000	83613000	40895000	122220000	121200000	137940000	211330000	242000000	254510000	238220000	319070000	250420000	4.20782e+07	5.63168e+07	4.71094e+07	9.14107e+07	6.90397e+07	8.06295e+07	1.07908e+08	1.49572e+08	1.13598e+08	1.10673e+08	9.14578e+07	1.2345e+08
2513	ELSNSPLRENSFGSPLEFR	Phospho (STY)	2258.04	Q9UQ35;Q9UQ35-2	SRRM2	SRRM2		SRRM2	Serine/arginine repetitive matrix protein 2	1	45	264.8	8997;8998;8999;9000	40820000	42652000	36957000	58406000	51347000	66021000	107470000	107940000	131540000	81534000	98045000	101860000	126990000	57943000	49921000	105790000	190350000	161620000	206270000	208850000	270580000	175400000	320250000	212830000	7.38449e+07	6.58017e+07	7.25607e+07	9.04062e+07	8.71988e+07	9.38545e+07	1.58992e+08	1.11536e+08	1.4161e+08	9.18496e+07	1.14072e+08	1.07191e+08
1098	ASSLNVLNVGGK	Phospho (STY)	1237.61	Q07866-7;Q07866-6;Q07866-4;Q07866-9	KLC1	KLC1		KLC1	Kinesin light chain 1	1	39	142.67	3167;3168	55456000	66796000	35032000	58785000	56016000	67552000	63251000	176260000	125340000	129790000	110060000	106740000	174250000	59517000	0	144010000	129100000	114970000	152240000	197800000	220370000	222610000	288140000	248920000	1.00322e+08	1.0305e+08	6.87812e+07	9.09928e+07	9.51278e+07	9.60309e+07	9.35742e+07	1.82132e+08	1.34935e+08	1.46211e+08	1.28051e+08	1.12327e+08
9639	SGGLQTPECLSREGSPIPHDPEFGSK	3 Phospho (STY)	3021.2	P85037;P85037-2	FOXK1	FOXK1		FOXK1	Forkhead box protein K1	3	28	167.86	2938;2943;10244	25183000	0	0	0	0	0	0	231510000	311920000	48833000	252930000	146120000	272970000	0	0	80090000	96637000	0	349350000	275000000	178920000	187510000	393720000	124000000	4.5557e+07	0	0	0	0	0	0	2.39223e+08	3.35799e+08	5.50113e+07	2.94276e+08	1.53768e+08
6414	LREQGTESRSSTPLPTISSSAENTR	2 Phospho (STY)	2863.28	P42167;P42167-2;P42167-3;P42166	TMPO	TMPO		TMPO	Lamina-associated polypeptide 2, isoforms beta/gamma;Thymopoietin;Thymopentin;Lamina-associated polypeptide 2, isoform alpha;Thymopoietin;Thymopentin	2	46	94.802	2207;2208;2209;2210;10106;10107	0	0	0	0	13227000	0	0	306480000	275790000	154250000	173630000	72845000	395750000	39563000	0	206140000	118400000	0	256840000	23494000	283640000	33945000	555890000	63236000	0	0	0	0	2.24624e+07	0	0	3.1669e+08	2.96903e+08	1.73766e+08	2.02013e+08	7.66576e+07
9907	SKSESPKEPEQLR	Acetyl (Protein N-term);Phospho (STY)	1635.75	P09651;P09651-3;P09651-2	HNRNPA1	HNRNPA1		HNRNPA1	Heterogeneous nuclear ribonucleoprotein A1;Heterogeneous nuclear ribonucleoprotein A1, N-terminally processed	1	65	231.37	1411;1412;1413	5047400	4869700	0	0	24022000	6766600	29365000	284250000	259470000	214270000	143600000	202280000	162800000	96618000	4121400	286700000	199580000	109110000	155640000	139720000	164400000	108130000	241260000	130350000	9.13094e+06	7.51277e+06	0	0	4.07948e+07	9.6193e+06	4.34429e+07	2.9372e+08	2.79333e+08	2.41379e+08	1.67074e+08	2.12867e+08
2640	EQGTESRSSTPLPTISSSAENTR	2 Phospho (STY)	2594.09	P42167;P42167-2;P42167-3;P42166	TMPO	TMPO		TMPO	Lamina-associated polypeptide 2, isoforms beta/gamma;Thymopoietin;Thymopentin;Lamina-associated polypeptide 2, isoform alpha;Thymopoietin;Thymopentin	2	44	124.16	2207;2208;2209;2210;10106;10107	101580000	0	39701000	18382000	64985000	25382000	60745000	183800000	179560000	121940000	180110000	77347000	132160000	49011000	0	67139000	193300000	74101000	314720000	165510000	289080000	204240000	290060000	132110000	1.83762e+08	0	7.79483e+07	2.84533e+07	1.10359e+08	3.60827e+07	8.98668e+07	1.89923e+08	1.93306e+08	1.37368e+08	2.09552e+08	8.13952e+07
9091	RVSVCAETYNPDEEEEDTDPR	Phospho (STY)	2590.02	P13861-2;P13861	PRKAR2A	PRKAR2A		PRKAR2A	cAMP-dependent protein kinase type II-alpha regulatory subunit	1	42	192.2	1523	41872000	43227000	28313000	56451000	56421000	74215000	50190000	158170000	115320000	132470000	101910000	90676000	125560000	58544000	43500000	103030000	172460000	164810000	257630000	232750000	161110000	163690000	283830000	237140000	7.5748e+07	6.66888e+07	5.55893e+07	8.738e+07	9.58156e+07	1.05503e+08	7.42516e+07	1.63439e+08	1.24148e+08	1.4923e+08	1.18569e+08	9.54218e+07
8097	QNGSNDSDRYSDNEEDSKIELK	Phospho (STY)	2622.07	P42167;P42167-2;P42167-3	TMPO	TMPO		TMPO	Lamina-associated polypeptide 2, isoforms beta/gamma;Thymopoietin;Thymopentin	1	55	178.44	2216;2217;2218;11460	0	58101000	44286000	62758000	58209000	84004000	50237000	157210000	147900000	70936000	120320000	77839000	146610000	23025000	66308000	140710000	184040000	132050000	206410000	286790000	201200000	121850000	338970000	167810000	0	8.96358e+07	8.69504e+07	9.71426e+07	9.8852e+07	1.19419e+08	7.43211e+07	1.62447e+08	1.59222e+08	7.99108e+07	1.39988e+08	8.19129e+07
19	AAAYDISEDEED	Phospho (STY)	1406.48	P49585	PCYT1A	PCYT1A		PCYT1A	Choline-phosphate cytidylyltransferase A	1	38	179.19	2450	47214000	62593000	44799000	71510000	66510000	77470000	90243000	123590000	121290000	79981000	95246000	128780000	125000000	80620000	65438000	86359000	155460000	115890000	180940000	293420000	190050000	159820000	243790000	223260000	8.54119e+07	9.65658e+07	8.79576e+07	1.1069e+08	1.12949e+08	1.1013e+08	1.33506e+08	1.27707e+08	1.30575e+08	9.01001e+07	1.10816e+08	1.3552e+08
4308	HRPSPPATPPPK	2 Phospho (STY)	1440.63	Q8IYB3	SRRM1	SRRM1		SRRM1	Serine/arginine repetitive matrix protein 1	2	186	97.081	5849;10787	65117000	86295000	36421000	68964000	50283000	76515000	64387000	106810000	142880000	74604000	89742000	87161000	112750000	54177000	37940000	128900000	171790000	145400000	221220000	231310000	264690000	174650000	246560000	161430000	1.17799e+08	1.33132e+08	7.15084e+07	1.06749e+08	8.53919e+07	1.08773e+08	9.52548e+07	1.10368e+08	1.53818e+08	8.40429e+07	1.04412e+08	9.17228e+07
3684	GNAEGSSDEEGKLVIDEPAK	2 Phospho (STY)	2203.89	P51858;P51858-2;P51858-3	HDGF	HDGF		HDGF	Hepatoma-derived growth factor	2	50	149.04	2605;2606	62719000	20021000	30161000	159640000	111120000	329250000	161210000	38693000	31027000	17646000	38450000	34203000	39740000	0	143350000	23779000	66595000	183960000	150100000	278390000	174860000	278030000	237600000	281040000	1.13461e+08	3.08875e+07	5.92176e+07	2.47105e+08	1.88707e+08	4.68057e+08	2.38496e+08	3.9982e+07	3.34022e+07	1.98786e+07	4.47353e+07	3.59931e+07
2618	EPALPLEPDSGGNTSPGVTANGEAR	Phospho (STY)	2515.12	Q92974-3;Q92974-2;Q92974	ARHGEF2	ARHGEF2		ARHGEF2	Rho guanine nucleotide exchange factor 2	1	60	143.47	6761;6762;10942	25946000	71748000	21782000	96460000	33055000	88124000	41951000	131580000	138460000	8990000	87256000	143050000	136320000	76943000	80378000	171830000	65047000	198460000	132140000	296260000	95804000	280210000	138080000	321880000	4.69373e+07	1.1069e+08	4.27664e+07	1.4931e+08	5.61348e+07	1.25276e+08	6.20627e+07	1.35963e+08	1.4906e+08	1.01274e+07	1.01519e+08	1.50537e+08
9654	SGLTVPTSPK	Phospho (STY)	1065.51	Q53EL6-2;Q53EL6	PDCD4	PDCD4		PDCD4	Programmed cell death protein 4	1	50	158.11	4425;10528	82698000	119670000	63651000	114770000	78391000	114200000	78989000	77614000	61599000	54287000	39781000	40569000	53895000	0	104760000	36997000	126670000	150420000	176070000	288310000	199390000	250390000	247330000	319190000	1.49604e+08	1.84622e+08	1.24971e+08	1.77652e+08	1.33126e+08	1.62345e+08	1.16857e+08	8.01996e+07	6.63146e+07	6.11554e+07	4.62839e+07	4.26923e+07
11989	TSSEPEFNSLPR	Phospho (STY)	1442.61	Q96QH2-2;Q96QH2	PRAM1	PRAM1		PRAM1	PML-RARA-regulated adapter molecule 1	1	67	192.39	7172;7173;7174;11013	116660000	142570000	77435000	114330000	109310000	111970000	103870000	136760000	126320000	75257000	97674000	91105000	115730000	57109000	66122000	143750000	171540000	81152000	212100000	98948000	199730000	103630000	214530000	111310000	2.11042e+08	2.19951e+08	1.52035e+08	1.7697e+08	1.85633e+08	1.59175e+08	1.53666e+08	1.41316e+08	1.3599e+08	8.47785e+07	1.1364e+08	9.58733e+07
2024	DVYLSPRDDGYSTK	Phospho (STY)	1694.72	P38159-2;P38159;Q96E39	RBMX;RBMXL1	RBMX;RBMXL1		RBMX;RBMXL1	RNA-binding motif protein, X chromosome;RNA-binding motif protein, X chromosome, N-terminally processed;RNA binding motif protein, X-linked-like-1	1	66	225.15	2154	35332000	25622000	15223000	29158000	30902000	24658000	40246000	233330000	202780000	209330000	157720000	163680000	282130000	57720000	0	158360000	123840000	88829000	163110000	130500000	228920000	96797000	278210000	99934000	6.39169e+07	3.95285e+07	2.98886e+07	4.51334e+07	5.24786e+07	3.50535e+07	5.95403e+07	2.41103e+08	2.18304e+08	2.35814e+08	1.83502e+08	1.72247e+08
3503	GGVTGSPEASISGSK	Phospho (STY)	1412.62	Q09666	AHNAK	AHNAK		AHNAK	Neuroblast differentiation-associated protein AHNAK	1	27	187.75	3256;3257;3258;10296	63193000	99898000	38136000	84563000	51610000	148910000	74345000	69958000	69787000	70562000	53486000	66266000	60852000	37574000	64790000	74165000	108460000	114310000	150490000	270350000	179710000	237670000	348030000	330550000	1.14319e+08	1.54118e+08	7.48756e+07	1.30894e+08	8.76454e+07	2.11688e+08	1.09987e+08	7.22886e+07	7.51295e+07	7.94895e+07	6.22292e+07	6.97342e+07
8794	RPTLTTFFGR	Phospho (STY)	1274.62	P16150	SPN	SPN		SPN	Leukosialin	1	59	289.75	9965;9966;9967	94802000	6812000	14890000	8540100	39976000	0	41563000	125280000	92391000	88474000	112530000	44136000	82716000	30063000	2071100	84696000	451250000	144590000	393130000	173600000	193670000	93412000	408440000	135510000	1.715e+08	1.05093e+07	2.92348e+07	1.32192e+07	6.78883e+07	0	6.14887e+07	1.29454e+08	9.94639e+07	9.96677e+07	1.30925e+08	4.6446e+07
8134	QPSPSHDGSLSPLQDR	3 Phospho (STY)	1959.72	Q96A00-2;Q96A00	PPP1R14A	PPP1R14A		PPP1R14A	Protein phosphatase 1 regulatory subunit 14A	3	46	167.04	6819;6820;6821;6822	47213000	60180000	32891000	73803000	85382000	77013000	124230000	0	26845000	19981000	0	21945000	32921000	0	32276000	14260000	139120000	162910000	272610000	286780000	353350000	261860000	432760000	296510000	8.54101e+07	9.28431e+07	6.45776e+07	1.14239e+08	1.44998e+08	1.09481e+08	1.83787e+08	0	2.89001e+07	2.2509e+07	0	2.30936e+07
5572	KVVEAVNSDSDSEFGIPK	2 Phospho (STY)	2079.88	Q02880-2;Q02880	TOP2B	TOP2B		TOP2B	DNA topoisomerase 2-beta	2	61	220.96	3061;3062;3063	21513000	51423000	15685000	53312000	8260200	74886000	59378000	104710000	151000000	90917000	137550000	115310000	89006000	52136000	21970000	60325000	88113000	153140000	337680000	292680000	202500000	209680000	217060000	234700000	3.89178e+07	7.93332e+07	3.07957e+07	8.25212e+07	1.40277e+07	1.06457e+08	8.78444e+07	1.08198e+08	1.6256e+08	1.0242e+08	1.60035e+08	1.21345e+08
6887	MFGGPGTASRPSSSR	Oxidation (M);Phospho (STY)	1589.67	P08670	VIM	VIM		VIM	Vimentin	1	83	136.43	1369;1370;1371;1372;9921	34363000	77594000	37242000	47234000	65370000	106630000	99252000	79230000	61895000	91004000	56489000	82630000	72128000	54609000	56157000	129160000	182770000	104590000	326630000	181900000	239710000	106740000	452900000	93718000	6.2164e+07	1.19709e+08	7.31203e+07	7.31131e+07	1.11013e+08	1.51584e+08	1.46834e+08	8.18695e+07	6.66333e+07	1.02518e+08	6.57231e+07	8.69547e+07
13109	YHGHSMSDPGVSYR	2 Phospho (STY)	1751.62	P08559-3;P08559;P08559-2;P08559-4;P29803	PDHA1;PDHA2	PDHA1;PDHA2		PDHA1;PDHA2	Pyruvate dehydrogenase E1 component subunit alpha, somatic form, mitochondrial;Pyruvate dehydrogenase E1 component subunit alpha, testis-specific form, mitochondrial	2	44	137.89	1338;1339;1340	28144000	42916000	24749000	42311000	31369000	64780000	57104000	86481000	113190000	76036000	70029000	81442000	97758000	40008000	35788000	68596000	186980000	128420000	213180000	261230000	248580000	232690000	385210000	214540000	5.09136e+07	6.6209e+07	4.85918e+07	6.54928e+07	5.32716e+07	9.20903e+07	8.44802e+07	8.9362e+07	1.21855e+08	8.5656e+07	8.14764e+07	8.57045e+07
5413	KQPPVSPGTALVGSQKEPSEVPTPK	Phospho (STY)	2637.34	P17096;P17096-3	HMGA1	HMGA1		HMGA1	High mobility group protein HMG-I/HMG-Y	1	67	285.75	1612;1613;1614;9980	44704000	43577000	26362000	50760000	36105000	58781000	56004000	0	0	13139000	0	0	10718000	0	31553000	16733000	237180000	177150000	300610000	292320000	354310000	327960000	442070000	306050000	8.08712e+07	6.72287e+07	5.17587e+07	7.8571e+07	6.13144e+07	8.35622e+07	8.28529e+07	0	0	1.48013e+07	0	0
12998	WPFSGKTSPPCSPANLSR	2 Phospho (STY)	2147.89	P49585	PCYT1A	PCYT1A		PCYT1A	Choline-phosphate cytidylyltransferase A	2	46	152.52	2459;2460;2461;10144	22631000	11225000	25576000	20867000	36956000	12814000	49805000	281740000	206820000	81855000	131640000	156820000	177110000	89599000	0	173660000	151460000	0	225400000	120840000	236300000	114840000	377960000	119430000	4.09403e+07	1.73175e+07	5.02155e+07	3.22999e+07	6.27596e+07	1.82162e+07	7.3682e+07	2.91126e+08	2.22653e+08	9.22112e+07	1.53159e+08	1.65028e+08
5872	LGIAVIHGEAQDAESDLVDGRHSPPMVR	Phospho (STY)	3048.45	O60256-4;O60256-3;O60256-2;O60256	PRPSAP2	PRPSAP2		PRPSAP2	Phosphoribosyl pyrophosphate synthase-associated protein 2	1	74	297.85	552	25417000	14926000	0	25212000	6053700	17211000	12663000	153070000	444110000	75400000	123130000	79641000	98413000	54950000	6357800	57764000	97088000	54759000	169250000	77546000	122630000	78039000	180200000	847890000	4.59803e+07	2.30272e+07	0	3.90254e+07	1.02805e+07	2.44669e+07	1.87338e+07	1.58169e+08	4.78108e+08	8.49396e+07	1.43258e+08	8.38093e+07
7477	NNRPAFFSPSLKR	Phospho (STY)	1612.79	Q6ICG6-3;Q6ICG6;Q6ICG6-2	KIAA0930	KIAA0930		KIAA0930	Uncharacterized protein KIAA0930	1	65	189.04	4927;4928	40352000	32500000	20954000	28571000	28431000	29777000	41643000	218170000	179190000	145470000	134590000	159480000	199890000	43964000	22020000	116730000	152690000	113060000	168870000	130460000	193140000	155440000	262240000	198520000	7.29983e+07	5.01396e+07	4.11407e+07	4.42248e+07	4.82822e+07	4.23305e+07	6.16071e+07	2.25438e+08	1.92908e+08	1.63875e+08	1.56591e+08	1.67827e+08
6974	MLPHAPGVQMQAIPEDAIPEESGDEDEDDPDKR	Oxidation (M);Phospho (STY)	3726.57	Q13547	HDAC1	HDAC1		HDAC1	Histone deacetylase 1	1	74	138.6	3658	36036000	55683000	25224000	65871000	30244000	40742000	44905000	100150000	89819000	73066000	53769000	64009000	176000000	61467000	19910000	59284000	204850000	145420000	226920000	227300000	255910000	181520000	328240000	243860000	6.51905e+07	8.59054e+07	4.95244e+07	1.01961e+08	5.13611e+07	5.79182e+07	6.64329e+07	1.03486e+08	9.6695e+07	8.23103e+07	6.25585e+07	6.73591e+07
11843	TPSSEEISPTKFPGLYR	Phospho (STY)	1987.93	Q15311	RALBP1	RALBP1		RALBP1	RalA-binding protein 1	1	54	227.27	4063;4064;4065;10457	48137000	21157000	29183000	28806000	29167000	33726000	63618000	217970000	153640000	116440000	135590000	89172000	117450000	52275000	22115000	123340000	206000000	81010000	243200000	135060000	209740000	100850000	415590000	122120000	8.70817e+07	3.26401e+07	5.72974e+07	4.45886e+07	4.95321e+07	4.79444e+07	9.41171e+07	2.25231e+08	1.65402e+08	1.31172e+08	1.57755e+08	9.38391e+07
10983	SSSPVTELASRSPIRQDR	2 Phospho (STY)	2144.96	Q9UQ35;Q9UQ35-2	SRRM2	SRRM2		SRRM2	Serine/arginine repetitive matrix protein 2	2	54	197.48	9006;9007;9008;9009;9114	60278000	60163000	38434000	68075000	57057000	0	65273000	142460000	131440000	89917000	94987000	99990000	103810000	56352000	25377000	96312000	110470000	134620000	150610000	270030000	266950000	145790000	317360000	205440000	1.09045e+08	9.28169e+07	7.54607e+07	1.05373e+08	9.68956e+07	0	9.65655e+07	1.47206e+08	1.41502e+08	1.01293e+08	1.10514e+08	1.05223e+08
9290	SDAAVDTSSEITTK	Acetyl (Protein N-term);Phospho (STY)	1545.64	P06454-2;P06454	PTMA	PTMA		PTMA	Prothymosin alpha;Prothymosin alpha, N-terminally processed;Thymosin alpha-1	1	122	162.59	1275;1276;1277	68219000	79296000	43200000	73895000	78938000	99346000	102540000	160570000	113890000	85524000	80686000	142180000	101060000	56907000	69833000	84828000	161650000	110380000	153040000	170770000	214110000	183990000	209310000	144050000	1.23411e+08	1.22335e+08	8.48181e+07	1.14381e+08	1.34055e+08	1.41229e+08	1.51699e+08	1.65919e+08	1.22609e+08	9.63444e+07	9.38755e+07	1.49621e+08
8137	QPTPPFFGR	Phospho (STY)	1125.5	Q96PK6	RBM14	RBM14		RBM14	RNA-binding protein 14	1	100	160.91	11006	45841000	47979000	30130000	45017000	39155000	61217000	62729000	103020000	115860000	72840000	71722000	72251000	83952000	43379000	36581000	211960000	245440000	205210000	172290000	189760000	286580000	151960000	201890000	177730000	8.29281e+07	7.402e+07	5.91567e+07	6.96814e+07	6.6494e+07	8.70252e+07	9.28019e+07	1.06452e+08	1.2473e+08	8.20557e+07	8.34462e+07	7.60325e+07
11828	TPSNTPSAEADWSPGLELHPDYK	Phospho (STY)	2591.12	Q9Y3Z3-2;Q9Y3Z3;Q9Y3Z3-3;Q9Y3Z3-4	SAMHD1	SAMHD1		SAMHD1	Deoxynucleoside triphosphate triphosphohydrolase SAMHD1	1	49	277.45	9353;9354;9355;11373;11374	30791000	40357000	26796000	63121000	26822000	81167000	62802000	110390000	86029000	71802000	100810000	89103000	96065000	58727000	59155000	80365000	150160000	141280000	230710000	219080000	244070000	182180000	297100000	211270000	5.57021e+07	6.22611e+07	5.26108e+07	9.77045e+07	4.55498e+07	1.15386e+08	9.29099e+07	1.14068e+08	9.26148e+07	8.08863e+07	1.17289e+08	9.37665e+07
12118	TVSPGSVSPIHGQGQVVENLK	Phospho (STY)	2212.09	Q9NZM3-4;Q9NZM3-3;Q9NZM3-2;Q9NZM3	ITSN2	ITSN2		ITSN2	Intersectin-2	1	60	145.33	8361;8362;8363	11791000	10043000	28106000	44784000	11278000	58332000	59507000	234220000	134280000	89747000	106240000	121280000	151470000	65531000	12362000	156220000	136520000	69625000	231120000	130070000	216970000	172270000	288130000	206280000	2.13304e+07	1.54939e+07	5.51828e+07	6.93208e+07	1.91526e+07	8.29239e+07	8.80353e+07	2.42023e+08	1.4456e+08	1.01102e+08	1.23607e+08	1.27628e+08
5864	LGGLRPESPESLTSVSR	Phospho (STY)	1863.91	Q9H6F5	CCDC86	CCDC86		CCDC86	Coiled-coil domain-containing protein 86	1	42	213.48	7884	46892000	51502000	29528000	55152000	29845000	72086000	61723000	145200000	165880000	107110000	106220000	68875000	109610000	51595000	56400000	122910000	160980000	122210000	199020000	202400000	160870000	200230000	264060000	151890000	8.48294e+07	7.94551e+07	5.79748e+07	8.53693e+07	5.06835e+07	1.02476e+08	9.13136e+07	1.50037e+08	1.78579e+08	1.20661e+08	1.23583e+08	7.24798e+07
6599	LSVPTSDEEDEVPAPKPR	2 Phospho (STY)	2124.9	Q8NE71;Q8NE71-2	ABCF1	ABCF1		ABCF1	ATP-binding cassette sub-family F member 1	2	29	165.32	6174;6175;10850	47120000	55039000	21823000	53363000	43641000	0	55544000	152440000	161370000	85840000	143320000	109860000	212620000	81995000	24808000	146330000	97010000	87303000	159590000	169600000	295280000	125810000	284020000	113450000	8.52419e+07	8.49118e+07	4.28469e+07	8.26001e+07	7.41123e+07	0	8.21724e+07	1.57518e+08	1.73723e+08	9.67004e+07	1.66748e+08	1.1561e+08
11795	TPLSFTNPLHSDDSDSDERNSDGAVTQNK	2 Phospho (STY)	3306.34	Q05209-2;Q05209-3;Q05209	PTPN12	PTPN12		PTPN12	Tyrosine-protein phosphatase non-receptor type 12	2	38	123.16	3125;3126;3127;10277	25010000	0	0	0	0	0	65956000	129110000	250850000	0	135490000	138740000	201490000	71923000	0	42940000	46552000	31003000	293540000	58107000	398690000	250510000	315990000	262820000	4.5244e+07	0	0	0	0	0	9.7576e+07	1.33411e+08	2.70054e+08	0	1.57638e+08	1.46001e+08
9347	SDQEAKPSTEDLGDKK	Acetyl (Protein N-term);Phospho (STY)	1868.8	P63165	SUMO1	SUMO1		SUMO1	Small ubiquitin-related modifier 1	1	57	266.28	2857	76306000	86158000	65520000	107450000	74127000	100700000	64660000	92784000	105540000	69424000	59861000	95914000	115700000	38613000	65594000	69674000	185650000	136380000	116770000	185870000	126900000	335050000	182450000	155750000	1.3804e+08	1.32921e+08	1.28641e+08	1.66321e+08	1.25884e+08	1.43154e+08	9.56587e+07	9.5875e+07	1.13619e+08	7.82075e+07	6.96463e+07	1.00934e+08
11685	TLSDPPSPLPHGPPNK	2 Phospho (STY)	1812.78	Q9ULH1;Q9ULH1-2	ASAP1	ASAP1		ASAP1	Arf-GAP with SH3 domain, ANK repeat and PH domain-containing protein 1	2	78	203.52	8819;8820;11258	21736000	64556000	14809000	75591000	14966000	117800000	27032000	80561000	77797000	150330000	108580000	215990000	77042000	88803000	52389000	116200000	67942000	171580000	78997000	239400000	121040000	319740000	119970000	288230000	3.93212e+07	9.95943e+07	2.90757e+07	1.17007e+08	2.54156e+07	1.67463e+08	3.99914e+07	8.32448e+07	8.37527e+07	1.6935e+08	1.26329e+08	2.27294e+08
12997	WPFSGKTSPPCSPANLSR	Phospho (STY)	2067.92	P49585	PCYT1A	PCYT1A		PCYT1A	Choline-phosphate cytidylyltransferase A	1	42	179.06	2459;2460;2461;10144	14705000	19623000	16990000	26702000	27850000	22192000	32567000	203000000	144520000	107680000	113500000	201160000	132850000	84355000	19470000	205780000	124890000	119820000	189540000	175340000	150340000	148380000	285190000	141280000	2.66019e+07	3.02735e+07	3.33579e+07	4.13318e+07	4.72956e+07	3.15478e+07	4.818e+07	2.09763e+08	1.55584e+08	1.21304e+08	1.32054e+08	2.11688e+08
5652	LASPSGSTSSGLEVVAPEGTSAPGGGPGTLDDSATICR	Phospho (STY)	3637.65	Q13263;Q13263-2	TRIM28	TRIM28	TRIM28	TRIM28	Transcription intermediary factor 1-beta	1	46	134.97	3506;3507;3508;3509;3510;10350	0	56890000	0	82786000	21680000	87743000	61347000	164510000	163260000	104180000	102820000	144620000	205080000	37968000	40930000	149610000	94007000	94123000	236770000	0	91426000	133440000	332450000	300050000	0	8.77675e+07	0	1.28144e+08	3.68175e+07	1.24734e+08	9.07574e+07	1.6999e+08	1.75758e+08	1.17361e+08	1.19628e+08	1.52189e+08
8669	RLSSLRASTSK	2 Phospho (STY)	1364.62	P62753	RPS6	RPS6		RPS6	40S ribosomal protein S6	2	42	139.71	2836;2837;2838;2839;10214	0	18453000	0	19408000	0	7919400	0	190520000	65784000	426910000	34726000	469410000	103030000	224250000	0	261200000	36024000	87516000	50892000	370440000	32422000	168560000	39663000	75607000	0	2.84685e+07	0	3.00415e+07	0	1.12581e+07	0	1.96867e+08	7.082e+07	4.80922e+08	4.04026e+07	4.93978e+08
12888	VVEAVNSDSDSEFGIPK	2 Phospho (STY)	1951.79	Q02880-2;Q02880	TOP2B	TOP2B		TOP2B	DNA topoisomerase 2-beta	2	29	186.34	3061;3062;3063	17451000	38902000	9738200	34068000	28865000	47337000	47403000	109940000	117590000	57142000	92497000	89767000	147760000	32538000	14479000	78904000	67888000	105530000	184300000	310100000	239050000	326260000	266880000	216610000	3.15695e+07	6.00164e+07	1.91198e+07	5.27336e+07	4.90193e+07	6.72936e+07	7.01285e+07	1.13603e+08	1.26592e+08	6.43716e+07	1.07617e+08	9.44652e+07
2613	ENVEYIEREESDGEYDEFGR	Phospho (STY)	2544	O95218-2;O95218	ZRANB2	ZRANB2		ZRANB2	Zinc finger Ran-binding domain-containing protein 2	1	52	228.71	1030	57939000	73901000	46951000	76405000	73235000	95405000	94576000	92746000	83046000	65579000	73829000	62469000	90863000	28093000	73730000	65980000	131160000	263360000	153330000	195820000	164120000	182100000	245920000	174350000	1.04814e+08	1.14011e+08	9.21828e+07	1.18267e+08	1.2437e+08	1.35626e+08	1.39917e+08	9.58357e+07	8.94035e+07	7.3876e+07	8.58976e+07	6.57385e+07
2227	EFITGDVEPTDAESEWHSENEEEEKLAGDMK	Phospho (STY)	3630.49	Q99733;Q99733-2	NAP1L4	NAP1L4		NAP1L4	Nucleosome assembly protein 1-like 4	1	61	144.24	7365;7366;11051	0	0	0	49187000	0	40914000	0	200240000	119620000	124450000	87658000	112200000	141050000	49202000	39775000	179970000	201700000	117290000	150180000	181960000	200910000	172560000	294240000	199210000	0	0	0	7.61362e+07	0	5.81627e+07	0	2.06911e+08	1.28777e+08	1.40195e+08	1.01987e+08	1.18072e+08
1393	CSGPGLSPGMVR	Phospho (STY)	1296.54	P21333-2;P21333	FLNA	FLNA		FLNA	Filamin-A	1	44	142.19	1768	38383000	39654000	24458000	40109000	36709000	52532000	30807000	137450000	125750000	77252000	88461000	75486000	113430000	64068000	28877000	78639000	204050000	118910000	250970000	213080000	226440000	140710000	235650000	213160000	6.94363e+07	6.11765e+07	4.80204e+07	6.20844e+07	6.23402e+07	7.46787e+07	4.55762e+07	1.42029e+08	1.35377e+08	8.70259e+07	1.02921e+08	7.94368e+07
10879	SSPPAPPLPPGSGSPGTPQALPR	Phospho (STY)	2244.09	Q9Y3L3	SH3BP1	SH3BP1		SH3BP1	SH3 domain-binding protein 1	1	136	151.6	9334;9335;9336;9337;11366	29263000	30113000	15309000	33412000	2205300	62435000	40159000	93946000	157970000	91738000	13066000	50214000	146250000	56703000	51359000	109920000	162350000	130990000	210840000	123430000	294590000	173710000	363460000	209380000	5.29379e+07	4.64571e+07	3.00574e+07	5.17182e+07	3.7451e+06	8.87567e+07	5.94116e+07	9.70757e+07	1.70063e+08	1.03345e+08	1.52019e+07	5.28421e+07
6443	LRSSVPGVR	Phospho (STY)	1049.54	P08670	VIM	VIM		VIM	Vimentin	1	84	109.02	1367;1368	3239300	46517000	22881000	41573000	3983800	14795000	29158000	147710000	123250000	279450000	61864000	179410000	77935000	76232000	6519200	128050000	283900000	131500000	133700000	215240000	169110000	222000000	135870000	118780000	5.86002e+06	7.17645e+07	4.49242e+07	6.43505e+07	6.76539e+06	2.10324e+07	4.31366e+07	1.52631e+08	1.32685e+08	3.14806e+08	7.19767e+07	1.888e+08
11968	TSPPLLDR	Phospho (STY)	977.458	Q9UQ35	SRRM2	SRRM2		SRRM2	Serine/arginine repetitive matrix protein 2	1	29	90.964	9126;11319	84866000	112180000	62998000	107400000	82211000	123550000	0	83551000	60493000	52129000	55477000	86429000	92995000	31852000	108270000	0	112980000	156040000	203830000	230160000	176660000	162300000	159710000	298830000	1.53526e+08	1.73067e+08	1.23689e+08	1.66244e+08	1.39613e+08	1.75637e+08	0	8.63344e+07	6.5124e+07	5.87243e+07	6.45457e+07	9.09525e+07
12237	VDIDTPDIDIHGPEGK	Phospho (STY)	1799.8	Q09666	AHNAK	AHNAK		AHNAK	Neuroblast differentiation-associated protein AHNAK	1	45	131.09	10291	0	92490000	0	123300000	0	184040000	26968000	14726000	12466000	114940000	21206000	53221000	14074000	52767000	141740000	94881000	22372000	265100000	64179000	484600000	48766000	433150000	65121000	308430000	0	1.4269e+08	0	1.90855e+08	0	2.61629e+08	3.98967e+07	1.52166e+07	1.34203e+07	1.29482e+08	2.46725e+07	5.60065e+07
6444	LRSWEQEEEEEEVR	Phospho (STY)	1926.8	Q0VD83-3;Q0VD83;Q0VD83-4	APOBR	APOBR		APOBR	Apolipoprotein B receptor	1	67	200.94	3313	0	90781000	0	214260000	4653000	177250000	8025100	77827000	25895000	104130000	12447000	146340000	39097000	83041000	136010000	180930000	18578000	176080000	15618000	345840000	14710000	395870000	45313000	319080000	0	1.40053e+08	0	3.31651e+08	7.90184e+06	2.51976e+08	1.18724e+07	8.04197e+07	2.78774e+07	1.17304e+08	1.44817e+07	1.53999e+08
8961	RSSEEVDGQHPAQEEVPESPQTSGPEAENR	Phospho (STY)	3355.42	Q6JBY9	RCSD1	RCSD1		RCSD1	CapZ-interacting protein	1	46	164.4	4950;4951;4952	33635000	43449000	27872000	51406000	33559000	68027000	36888000	200860000	161170000	94463000	94234000	94396000	140540000	40403000	30876000	107380000	100700000	138130000	229100000	121680000	191520000	137310000	252320000	181060000	6.0847e+07	6.70313e+07	5.47234e+07	7.95709e+07	5.69907e+07	9.67062e+07	5.45725e+07	2.07551e+08	1.73508e+08	1.06414e+08	1.09638e+08	9.93365e+07
3021	FGTFGGLGSK	Phospho (STY)	1049.46	Q09666	AHNAK	AHNAK		AHNAK	Neuroblast differentiation-associated protein AHNAK	1	77	123.28	3247;10295	2804900	16150000	31211000	15013000	46798000	21369000	69593000	146360000	185480000	104180000	163150000	124210000	212520000	28208000	15367000	69694000	349060000	68112000	290280000	98585000	179620000	92597000	202280000	77123000	5.07417e+06	2.49155e+07	6.12791e+07	2.32385e+07	7.94736e+07	3.03779e+07	1.02957e+08	1.51236e+08	1.99679e+08	1.17361e+08	1.8982e+08	1.30711e+08
920	AQTPPGPSLSGSKSPCPQEK	2 Phospho (STY)	2211.93	Q9UQ35;Q9UQ35-2	SRRM2	SRRM2		SRRM2	Serine/arginine repetitive matrix protein 2	2	23	166.93	8991;8992;8993;11287	55368000	56533000	31874000	56821000	50817000	68669000	0	162480000	142660000	93229000	94535000	101950000	120550000	58302000	43497000	116180000	105930000	103290000	208360000	183280000	182700000	171810000	215800000	181160000	1.00163e+08	8.72167e+07	6.25809e+07	8.79528e+07	8.62987e+07	9.76188e+07	0	1.67893e+08	1.53581e+08	1.05024e+08	1.09988e+08	1.07286e+08
7795	PNPSSTSSPYPLPEEIR	Phospho (STY)	1949.88	O75563	SKAP2	SKAP2		SKAP2	Src kinase-associated phosphoprotein 2	1	62	257.37	867;868;869;870;9813	22329000	83208000	10449000	99729000	8524800	112250000	13469000	146820000	100540000	111530000	33065000	210430000	162280000	52351000	59694000	197550000	25266000	215580000	29236000	329600000	40186000	231690000	51947000	245480000	4.0394e+07	1.2837e+08	2.05154e+07	1.5437e+08	1.4477e+07	1.59573e+08	1.99262e+07	1.51711e+08	1.08237e+08	1.25641e+08	3.847e+07	2.21443e+08
5539	KVEEEQEADEEDVSEEEAESK	Phospho (STY)	2516.98	Q9H3N1	TMX1	TMX1		TMX1	Thioredoxin-related transmembrane protein 1	1	61	298.03	7811;7812	58330000	83643000	35272000	72783000	59065000	136790000	79334000	60835000	71847000	38097000	39912000	36352000	77333000	19448000	73592000	45004000	101040000	109290000	197930000	243300000	162270000	205490000	287440000	297900000	1.05521e+08	1.29041e+08	6.92524e+07	1.1266e+08	1.00306e+08	1.94459e+08	1.17368e+08	6.28617e+07	7.73472e+07	4.2917e+07	4.64363e+07	3.82546e+07
6323	LQAALDDEEAGGRPAMEPGNGSLDLGGDSAGR	Phospho (STY)	3205.4	Q00839-2;Q00839	HNRNPU	HNRNPU		HNRNPU	Heterogeneous nuclear ribonucleoprotein U	1	32	202.8	2989;2990	0	9134800	0	61302000	0	53693000	71671000	22789000	16518000	0	0	0	0	0	0	0	277900000	139090000	336900000	295440000	309470000	125820000	435610000	431450000	0	1.40928e+07	0	9.48889e+07	0	7.63292e+07	1.06031e+08	2.35482e+07	1.77825e+07	0	0	0
12238	VDIDTPDINIEGSEGK	Phospho (STY)	1780.78	Q09666	AHNAK	AHNAK		AHNAK	Neuroblast differentiation-associated protein AHNAK	1	42	244.01	10299	14937000	117840000	12147000	134700000	10766000	151530000	23625000	16433000	16437000	121600000	13980000	146940000	10212000	47949000	78302000	165200000	29794000	292310000	48011000	517280000	43309000	275110000	48584000	247700000	2.70216e+07	1.81799e+08	2.38492e+07	2.08501e+08	1.82831e+07	2.15413e+08	3.49511e+07	1.69804e+07	1.76953e+07	1.36985e+08	1.62653e+07	1.54631e+08
1094	ASSLEDLVLK	Phospho (STY)	1153.56	Q15477	SKIV2L	SKIV2L		SKIV2L	Helicase SKI2W	1	62	123.92	4108	57840000	59609000	34799000	57491000	33444000	77122000	57468000	120920000	100280000	74732000	85263000	85541000	94781000	40847000	57354000	72072000	115760000	104930000	265980000	215430000	0	188600000	338710000	233300000	1.04635e+08	9.19622e+07	6.83238e+07	8.89898e+07	5.67954e+07	1.09636e+08	8.50188e+07	1.24948e+08	1.07957e+08	8.4187e+07	9.92007e+07	9.0018e+07
10066	SLPTTVPESPNYR	Phospho (STY)	1539.7	Q6PKG0;Q6PKG0-3	LARP1	LARP1		LARP1	La-related protein 1	1	56	166.52	5102;5103;10643	49111000	39612000	27536000	40923000	50256000	45853000	41037000	191890000	236440000	100810000	133630000	106680000	201310000	79043000	30647000	116000000	133320000	72367000	154860000	138930000	189470000	89397000	168150000	132260000	8.88437e+07	6.11117e+07	5.40637e+07	6.33444e+07	8.5346e+07	6.5184e+07	6.07106e+07	1.98283e+08	2.5454e+08	1.13564e+08	1.55474e+08	1.12263e+08
1031	ASLEVSRSPRR	Acetyl (Protein N-term);Phospho (STY)	1378.67	O60762	DPM1	DPM1		DPM1	Dolichol-phosphate mannosyltransferase subunit 1	1	50	177.63	667;668	40366000	39368000	23131000	36497000	31564000	35456000	45999000	183600000	139580000	102930000	106040000	109480000	269930000	46906000	13352000	100340000	149750000	116910000	203700000	144240000	161260000	109970000	233400000	122280000	7.30236e+07	6.07353e+07	4.5415e+07	5.64934e+07	5.36028e+07	5.04037e+07	6.80514e+07	1.89716e+08	1.50265e+08	1.15953e+08	1.23374e+08	1.1521e+08
12694	VQEKPDSPGGSTQIQR	Phospho (STY)	1805.83	Q13459;Q13459-2	MYO9B	MYO9B		MYO9B	Unconventional myosin-IXb	1	32	159.26	3602	20531000	57489000	0	73102000	16571000	122720000	21357000	92731000	128510000	146960000	46879000	140950000	123200000	67146000	41498000	190680000	70239000	110020000	67492000	289210000	56878000	277470000	111620000	289340000	3.71414e+07	8.86916e+07	0	1.13154e+08	2.81413e+07	1.74457e+08	3.15958e+07	9.58202e+07	1.38348e+08	1.65553e+08	5.45422e+07	1.48327e+08
10652	SRPTSFADELAAR	2 Phospho (STY)	1579.64	Q9Y4E1-3;Q9Y4E1-6;Q9Y4E1-2;Q9Y4E1;Q9Y4E1-4;Q9Y4E1-5;Q641Q2-2;Q641Q2	FAM21C;FAM21A	FAM21C;FAM21A		FAM21C;FAM21A	WASH complex subunit FAM21C;WASH complex subunit FAM21A	2	48	191.22	4806;4807;10581	0	59209000	0	63734000	14465000	78511000	24218000	144880000	86087000	171630000	50033000	149300000	92586000	114210000	31209000	86435000	3508900	181600000	62178000	248870000	113770000	346770000	124420000	307600000	0	9.13451e+07	0	9.86533e+07	2.45648e+07	1.1161e+08	3.58284e+07	1.49707e+08	9.26773e+07	1.93345e+08	5.82118e+07	1.57114e+08
5391	KPVTVSPTTPTSPTEGEAS	Phospho (STY)	1964.9	Q9Y6G9	DYNC1LI1	DYNC1LI1		DYNC1LI1	Cytoplasmic dynein 1 light intermediate chain 1	1	53	259.93	9562;9563;11402;11403;11404;11405	14841000	109240000	3273700	95793000	11859000	90559000	0	61625000	48671000	120640000	20318000	168050000	48331000	82227000	49437000	180920000	38057000	180950000	66796000	493770000	38288000	281190000	76952000	269020000	2.68479e+07	1.68531e+08	6.42753e+06	1.48277e+08	2.01393e+07	1.28737e+08	0	6.3678e+07	5.23969e+07	1.35903e+08	2.36393e+07	1.76845e+08
10430	SPSGGAAGPLLTPSQSLDGSR	Phospho (STY)	2033.94	Q96CX2	KCTD12	KCTD12		KCTD12	BTB/POZ domain-containing protein KCTD12	1	88	276.27	6890;6891;6892;6893;6894;10965	22492000	20800000	16808000	83616000	44528000	126650000	52629000	52672000	78990000	50110000	47743000	81404000	83257000	47954000	46792000	71235000	72790000	162420000	164050000	325680000	83895000	274720000	191460000	346930000	4.06889e+07	3.20894e+07	3.30005e+07	1.29429e+08	7.56186e+07	1.80044e+08	7.78599e+07	5.44267e+07	8.5037e+07	5.64499e+07	5.55474e+07	8.56645e+07
8540	RIDISPSTLR	Phospho (STY)	1236.62	Q9NYF8-3;Q9NYF8-2;Q9NYF8;Q9NYF8-4	BCLAF1	BCLAF1		BCLAF1	Bcl-2-associated transcription factor 1	1	55	206.67	8291;8292;11183	45105000	50377000	25099000	42850000	23873000	66743000	49131000	114850000	82522000	77202000	72455000	73996000	68176000	35234000	56662000	66147000	153170000	90856000	280640000	166180000	213910000	229940000	227270000	226360000	8.15967e+07	7.77195e+07	4.92789e+07	6.63272e+07	4.05417e+07	9.48809e+07	7.26849e+07	1.18676e+08	8.88394e+07	8.69696e+07	8.4299e+07	7.78688e+07
10591	SQSTQISQELEELRAEQQR	Phospho (STY)	2339.08	P06734	FCER2	FCER2		FCER2	Low affinity immunoglobulin epsilon Fc receptor;Low affinity immunoglobulin epsilon Fc receptor membrane-bound form;Low affinity immunoglobulin epsilon Fc receptor soluble form	1	64	228.6	1284;9899	29643000	21680000	27389000	25846000	32912000	50146000	52135000	95039000	56458000	36560000	64352000	83485000	81524000	32200000	30330000	57012000	212680000	149560000	225700000	192390000	234460000	199220000	347070000	198310000	5.36253e+07	3.3447e+07	5.37751e+07	4.00068e+07	5.5892e+07	7.12868e+07	7.71291e+07	9.82051e+07	6.07801e+07	4.11855e+07	7.48714e+07	8.78544e+07
12295	VEEEQEADEEDVSEEEAESKEGTNKDFPQNAIR	Phospho (STY)	3859.61	Q9H3N1	TMX1	TMX1		TMX1	Thioredoxin-related transmembrane protein 1	1	69	248.46	7811;7812	25312000	16370000	26138000	22667000	24821000	8896900	24700000	177300000	132490000	193100000	110030000	159170000	231140000	139820000	8682500	138550000	144960000	89891000	195700000	136200000	157420000	98062000	169670000	91202000	4.57904e+07	2.52549e+07	5.13189e+07	3.50861e+07	4.21517e+07	1.26477e+07	3.65414e+07	1.83207e+08	1.42633e+08	2.17531e+08	1.28016e+08	1.67501e+08
7073	MSGFIYQGK	Oxidation (M);Phospho (STY)	1125.46	Q15052;Q15052-2;Q14155-1;Q14155-6;Q14155-5;Q14155-2;Q14155-3;Q14155	ARHGEF6;ARHGEF7	ARHGEF6;ARHGEF7		ARHGEF6;ARHGEF7	Rho guanine nucleotide exchange factor 6;Rho guanine nucleotide exchange factor 7	1	66	116.84	3781	44837000	36244000	38336000	43365000	52838000	52743000	64078000	160370000	136550000	126210000	98912000	104080000	136500000	57085000	40026000	131740000	147110000	78578000	126330000	151750000	137130000	177910000	244420000	130200000	8.11118e+07	5.59157e+07	7.52682e+07	6.71243e+07	8.97308e+07	7.49787e+07	9.47977e+07	1.65713e+08	1.47003e+08	1.42178e+08	1.15081e+08	1.09527e+08
3680	GMKDDKEEEEDGTGSPQLNNR	Oxidation (M);Phospho (STY)	2443.98	P49407-2;P49407	ARRB1	ARRB1		ARRB1	Beta-arrestin-1	1	35	155.8	2447	0	0	0	49123000	59499000	147060000	60538000	204170000	115970000	0	90846000	88446000	223000000	43108000	0	189610000	168390000	0	127760000	150010000	183860000	89528000	314490000	208810000	0	0	0	7.60371e+07	1.01043e+08	2.09058e+08	8.95605e+07	2.10972e+08	1.24848e+08	0	1.05696e+08	9.30751e+07
8280	QVQSLTCEVDALKGTNESLER	Phospho (STY)	2456.13	P08670	VIM	VIM		VIM	Vimentin	1	60	190.87	1374;1375;9922	28736000	14673000	24861000	0	14564000	12449000	15753000	173200000	155660000	91360000	129010000	136490000	132370000	48633000	38023000	100350000	139640000	278570000	171160000	131900000	176600000	124740000	224770000	149190000	5.19845e+07	2.26369e+07	4.88117e+07	0	2.4733e+07	1.76973e+07	2.33052e+07	1.7897e+08	1.67576e+08	1.02919e+08	1.50099e+08	1.43634e+08
6964	MLAESDESGDEESVSQTDKTELQNTLR	2 Phospho (STY)	3171.28	P22059	OSBP	OSBP		OSBP	Oxysterol-binding protein 1	2	75	238.11	1784;1785	19237000	28393000	15162000	34655000	24954000	0	42141000	172980000	165730000	112560000	179090000	172840000	196620000	58662000	23642000	98418000	135750000	86926000	165700000	135440000	168510000	144290000	223730000	106950000	3.48005e+07	4.38035e+07	2.97688e+07	5.36422e+07	4.23775e+07	0	6.23438e+07	1.78743e+08	1.78417e+08	1.26801e+08	2.08365e+08	1.81886e+08
11234	SVVSFDKVKEPR	Phospho (STY)	1469.73	Q15424-2;Q15424;Q15424-4;Q15424-3	SAFB	SAFB		SAFB	Scaffold attachment factor B1	1	37	128.06	4094;4095	39582000	24419000	16911000	21608000	20282000	18125000	18935000	227310000	148080000	160780000	120950000	111220000	261250000	41109000	12085000	127470000	210020000	77155000	154320000	105740000	176680000	82666000	202040000	131500000	7.16053e+07	3.76726e+07	3.32028e+07	3.34468e+07	3.44434e+07	2.57662e+07	2.80126e+07	2.34883e+08	1.59416e+08	1.81122e+08	1.40721e+08	1.17041e+08
1039	ASLGTGTASPRTSLEVSPNPEPPEKPVR	2 Phospho (STY)	3033.42	Q9UBW5-2;Q9UBW5	BIN2	BIN2		BIN2	Bridging integrator 2	2	33	156.18	8525;8526;8527;11209;11210	43149000	58609000	0	34391000	29493000	24360000	42404000	194320000	200390000	42462000	117180000	78358000	176920000	38916000	0	0	195800000	87199000	131860000	120710000	267540000	88687000	409080000	127580000	7.80582e+07	9.04195e+07	0	5.32335e+07	5.00858e+07	3.46298e+07	6.27329e+07	2.00794e+08	2.15731e+08	4.78343e+07	1.36335e+08	8.24591e+07
13108	YHGHSMSDPGVSYR	Oxidation (M);2 Phospho (STY)	1767.61	P08559-3;P08559;P08559-2;P08559-4;P29803	PDHA1;PDHA2	PDHA1;PDHA2		PDHA1;PDHA2	Pyruvate dehydrogenase E1 component subunit alpha, somatic form, mitochondrial;Pyruvate dehydrogenase E1 component subunit alpha, testis-specific form, mitochondrial	2	48	82.367	1338;1339;1340	59944000	32990000	35748000	53136000	36098000	77067000	57880000	87643000	134450000	78127000	73163000	0	62331000	26566000	24214000	105670000	135970000	86191000	175030000	193010000	268850000	240920000	275000000	178780000	1.08441e+08	5.08956e+07	7.0187e+07	8.22488e+07	6.13025e+07	1.09557e+08	8.56283e+07	9.05627e+07	1.44743e+08	8.80116e+07	8.51227e+07	0
5756	LEEPPELNRQSPNPR	Phospho (STY)	1854.86	Q7Z5L9-2;Q7Z5L9	IRF2BP2	IRF2BP2		IRF2BP2	Interferon regulatory factor 2-binding protein 2	1	40	126.84	5452	53280000	36750000	52258000	35654000	64738000	45887000	62398000	205820000	148870000	68422000	113740000	115980000	142640000	54120000	32061000	95849000	149900000	54992000	179310000	89381000	236050000	78646000	239000000	141250000	9.63855e+07	5.66963e+07	1.02602e+08	5.51885e+07	1.0994e+08	6.52323e+07	9.23122e+07	2.12677e+08	1.60267e+08	7.70787e+07	1.32333e+08	1.2205e+08
7336	NKPLEQSVEDLSK	Phospho (STY)	1565.73	O95466-2;O95466;O95466-3	FMNL1	FMNL1		FMNL1	Formin-like protein 1	1	77	250.2	1081	56463000	94383000	49929000	86014000	87775000	106440000	91551000	110250000	65094000	46927000	64378000	55684000	53888000	23036000	120310000	55791000	135030000	101250000	107900000	265280000	146720000	210630000	180330000	179030000	1.02144e+08	1.4561e+08	9.80297e+07	1.3314e+08	1.49062e+08	1.51314e+08	1.35441e+08	1.13923e+08	7.00772e+07	5.28642e+07	7.49017e+07	5.85984e+07
11098	STSFRQGPEESGLGDGTGPK	Phospho (STY)	2085.9	Q92614-4;Q92614;Q92614-3;Q92614-5;Q92614-2	MYO18A	MYO18A		MYO18A	Unconventional myosin-XVIIIa	1	25	212.76	6646	0	21700000	25532000	20607000	0	0	28129000	173560000	101840000	133260000	87469000	122180000	114110000	91910000	0	145230000	177320000	79348000	143220000	208730000	228070000	126780000	329770000	132970000	0	3.34778e+07	5.01291e+07	3.18974e+07	0	0	4.16143e+07	1.79342e+08	1.09636e+08	1.5012e+08	1.01767e+08	1.28575e+08
1829	DNTFFRESPVGR	Phospho (STY)	1503.65	Q8NEY8-5;Q8NEY8-6;Q8NEY8-9;Q8NEY8-8;Q8NEY8-2;Q8NEY8-3;Q8NEY8	PPHLN1	PPHLN1		PPHLN1	Periphilin-1	1	60	159.41	6188	66605000	43747000	32209000	55399000	31031000	57334000	52360000	141310000	152910000	55676000	94532000	74977000	76115000	47731000	42482000	85816000	142500000	131660000	128180000	171530000	177510000	200530000	272830000	144850000	1.20491e+08	6.7491e+07	6.32386e+07	8.57517e+07	5.26976e+07	8.15052e+07	7.74619e+07	1.46018e+08	1.64616e+08	6.27201e+07	1.09985e+08	7.89011e+07
11346	TASLTSAASVDGNR	Phospho (STY)	1428.62	Q9UN36-4;Q9UN36-5;Q9UN36-2;Q9UN36-3;Q9UN36-6;Q9UN36	NDRG2	NDRG2		NDRG2	Protein NDRG2	1	55	217.32	8885;8886;11268	19164000	45582000	9828500	49158000	17365000	42608000	15966000	136310000	112030000	122710000	63947000	233730000	85475000	76336000	29370000	128540000	84197000	209130000	166820000	200640000	104650000	186980000	116540000	215490000	3.46684e+07	7.0322e+07	1.92971e+07	7.60913e+07	2.94897e+07	6.05709e+07	2.36203e+07	1.40851e+08	1.20606e+08	1.38235e+08	7.44002e+07	2.45963e+08
12478	VKAQTPPGPSLSGSKSPCPQEK	2 Phospho (STY)	2439.09	Q9UQ35;Q9UQ35-2	SRRM2	SRRM2		SRRM2	Serine/arginine repetitive matrix protein 2	2	77	184.55	8991;8992;8993;11287	38246000	45876000	25280000	43434000	38989000	53538000	50457000	132580000	118350000	102170000	96768000	113290000	122300000	42655000	33577000	97075000	120130000	93448000	166420000	147320000	214560000	153460000	229990000	180040000	6.91885e+07	7.07755e+07	4.96343e+07	6.72311e+07	6.62121e+07	7.61088e+07	7.46466e+07	1.36997e+08	1.2741e+08	1.15096e+08	1.12586e+08	1.19219e+08
2706	ERSPSPLRGNVVPSPLPTR	2 Phospho (STY)	2218.07	Q9Y2V2	CARHSP1	CARHSP1		CARHSP1	Calcium-regulated heat stable protein 1	2	52	150.11	9266;9267;9268	23231000	104180000	27828000	91023000	44079000	129670000	60247000	9345800	50549000	55150000	38956000	50744000	42564000	40060000	68268000	46906000	0	160020000	111480000	313310000	154550000	328250000	171000000	336500000	4.20258e+07	1.60724e+08	5.4637e+07	1.40894e+08	7.48561e+07	1.84337e+08	8.913e+07	9.65715e+06	5.44187e+07	6.21275e+07	4.5324e+07	5.33998e+07
5848	LGASNSPGQPNSVKR	Phospho (STY)	1590.75	P49756	RBM25	RBM25		RBM25	RNA-binding protein 25	1	34	245.78	2471;2472	31848000	25991000	21404000	22981000	25754000	21961000	33811000	180020000	182790000	88573000	127180000	111180000	206250000	59936000	9984300	103250000	143220000	78013000	208120000	104500000	179390000	95232000	308930000	85416000	5.76142e+07	4.00978e+07	4.20242e+07	3.55721e+07	4.37361e+07	3.12194e+07	5.00203e+07	1.86017e+08	1.96783e+08	9.97792e+07	1.4797e+08	1.16999e+08
3267	GAKEEHGGLIRSPR	Phospho (STY)	1585.77	P26368-2;P26368	U2AF2	U2AF2		U2AF2	Splicing factor U2AF 65 kDa subunit	1	120	212.34	1880	64114000	13271000	12118000	26630000	17006000	26422000	20101000	183220000	152880000	126410000	87865000	114640000	137350000	38876000	7384500	129990000	212180000	86418000	201020000	164180000	157270000	145960000	236540000	89619000	1.15985e+08	2.04739e+07	2.37923e+07	4.12204e+07	2.888e+07	3.75611e+07	2.97376e+07	1.89324e+08	1.64584e+08	1.42403e+08	1.02228e+08	1.2064e+08
9328	SDKPDMAEIEKFDK	Acetyl (Protein N-term);Oxidation (M);Phospho (STY)	1789.75	P62328	TMSB4X	TMSB4X		TMSB4X	Thymosin beta-4;Hematopoietic system regulatory peptide	1	75	159.26	2833	58585000	62371000	29128000	45116000	49918000	51394000	51989000	146760000	173280000	138200000	133840000	61946000	129500000	45887000	46933000	116230000	99557000	103820000	192160000	138240000	163550000	182170000	182880000	42043000	1.05982e+08	9.62233e+07	5.71894e+07	6.98347e+07	8.4772e+07	7.3061e+07	7.69131e+07	1.51649e+08	1.86545e+08	1.55685e+08	1.55718e+08	6.51881e+07
10702	SRSPLLNDRR	2 Phospho (STY)	1372.6	Q13523	PRPF4B	PRPF4B	PRPF4B	PRPF4B	Serine/threonine-protein kinase PRP4 homolog	2	13	120.7	3640;3641	0	0	0	0	0	0	0	0	238280000	134190000	134880000	142520000	200380000	69565000	0	136580000	0	119840000	265930000	302680000	253390000	118060000	325250000	0	0	0	0	0	0	0	0	0	2.56521e+08	1.51168e+08	1.56928e+08	1.49979e+08
9038	RTPSDDEEDNLFAPPK	Phospho (STY)	1909.81	Q9Y4E1-3;Q9Y4E1-6;Q9Y4E1-2;Q9Y4E1;Q9Y4E1-4;Q641Q2-2;Q641Q2	FAM21C;FAM21A	FAM21C;FAM21A		FAM21C;FAM21A	WASH complex subunit FAM21C;WASH complex subunit FAM21A	1	94	248.94	4800;10580	55329000	45749000	33087000	48750000	40606000	53241000	64609000	92481000	66484000	49106000	53914000	56278000	75771000	32657000	59332000	44242000	150800000	115020000	209840000	214890000	234030000	194990000	274420000	173340000	1.00092e+08	7.05796e+07	6.49625e+07	7.54597e+07	6.89581e+07	7.56866e+07	9.55832e+07	9.55619e+07	7.15736e+07	5.53189e+07	6.27272e+07	5.92235e+07
3891	GSASQGNLTESWADDNPR	Phospho (STY)	1983.8	Q9Y286-2;Q9Y286	SIGLEC7	SIGLEC7		SIGLEC7	Sialic acid-binding Ig-like lectin 7	1	70	239.1	9172;9173;9174;11333	31166000	41358000	22515000	41666000	32261000	49670000	59159000	147760000	82464000	53803000	98404000	70168000	48513000	15516000	35378000	55049000	48082000	90498000	214790000	161350000	298390000	79713000	427550000	230590000	5.63805e+07	6.38054e+07	4.42056e+07	6.44945e+07	5.47864e+07	7.06101e+07	8.75204e+07	1.52682e+08	8.87769e+07	6.06101e+07	1.1449e+08	7.38405e+07
1389	CRSPGMLEPLGSSR	Phospho (STY)	1625.71	Q9UQ35	SRRM2	SRRM2		SRRM2	Serine/arginine repetitive matrix protein 2	1	48	138.77	8995	34200000	39706000	22461000	38765000	35561000	40658000	42862000	143110000	87402000	105000000	115760000	123870000	115670000	42634000	31230000	78292000	141170000	75527000	240410000	115770000	147140000	176250000	257210000	172610000	6.18691e+07	6.12567e+07	4.40995e+07	6.0004e+07	6.03906e+07	5.77988e+07	6.34105e+07	1.47878e+08	9.40929e+07	1.18285e+08	1.34683e+08	1.30353e+08
2241	EGAKDIDISSPEFK	Phospho (STY)	1614.72	Q09666	AHNAK	AHNAK		AHNAK	Neuroblast differentiation-associated protein AHNAK	1	49	216.34	3237;3238	0	10326000	0	9816300	6056900	0	0	155870000	139060000	184820000	130320000	305280000	137270000	143860000	0	176960000	89878000	102130000	190020000	153430000	113160000	165370000	54901000	141960000	0	1.59305e+07	0	1.51946e+07	1.0286e+07	0	0	1.61063e+08	1.49706e+08	2.08203e+08	1.51623e+08	3.21258e+08
4648	IISIFSGTEK	Phospho (STY)	1173.57	Q13177	PAK2	PAK2	PAK2	PAK2	Serine/threonine-protein kinase PAK 2;PAK-2p27;PAK-2p34	1	39	182.1	3461;10345	8074400	77444000	0	79206000	4913300	88418000	8320200	6513400	6398000	158970000	9100900	220560000	4639000	97988000	68894000	187490000	18199000	203090000	33170000	371760000	33033000	330080000	43597000	338650000	1.46069e+07	1.19477e+08	0	1.22602e+08	8.34389e+06	1.25694e+08	1.2309e+07	6.73039e+06	6.88779e+06	1.79083e+08	1.05886e+07	2.32104e+08
11086	STPSHGSVSSLNSTGSLSPK	Phospho (STY)	2008.91	Q9UBC2-3;Q9UBC2;Q9UBC2-2;Q9UBC2-4	EPS15L1	EPS15L1		EPS15L1	Epidermal growth factor receptor substrate 15-like 1	1	39	139.45	8504;8505;11205	49676000	42958000	0	50255000	43201000	58736000	39382000	171650000	124400000	81365000	88299000	91951000	119800000	43471000	75499000	85525000	112900000	111470000	226980000	120680000	155230000	95011000	304660000	93932000	8.98658e+07	6.62738e+07	0	7.77893e+07	7.3365e+07	8.34982e+07	5.82621e+07	1.77368e+08	1.33923e+08	9.16593e+07	1.02733e+08	9.67635e+07
1038	ASLGTGTASPR	Phospho (STY)	1096.49	Q9UBW5-2;Q9UBW5	BIN2	BIN2		BIN2	Bridging integrator 2	1	46	164.66	8525;11209	52380000	56250000	35581000	41071000	30897000	61698000	48004000	115260000	171100000	93993000	80577000	121260000	139320000	53266000	27892000	110740000	129460000	87786000	162980000	123950000	144960000	133540000	208920000	128350000	9.47574e+07	8.67801e+07	6.98591e+07	6.35735e+07	5.24701e+07	8.7709e+07	7.10176e+07	1.191e+08	1.84198e+08	1.05885e+08	9.37487e+07	1.27607e+08
10118	SLSPGGAALGYR	Phospho (STY)	1227.56	Q96T37-4;Q96T37-2;Q96T37-3;Q96T37	RBM15	RBM15		RBM15	Putative RNA-binding protein 15	1	49	127.3	7264;7265	43106000	38459000	24763000	38257000	35646000	35452000	44622000	113940000	129140000	83707000	70781000	108740000	80404000	51686000	33989000	68344000	113120000	101830000	135480000	176620000	217830000	103540000	308590000	179940000	7.79804e+07	5.93329e+07	4.86193e+07	5.92177e+07	6.05349e+07	5.0398e+07	6.60142e+07	1.17736e+08	1.39026e+08	9.42976e+07	8.23514e+07	1.14431e+08
9603	SGDEMIFDPTMSK	Acetyl (Protein N-term);2 Oxidation (M);Phospho (STY)	1610.59	P20042	EIF2S2	EIF2S2		EIF2S2	Eukaryotic translation initiation factor 2 subunit 2	1	58	135.61	1730;9997	73906000	86753000	45609000	75005000	64850000	90129000	73564000	83421000	117450000	78335000	101960000	85883000	91288000	71068000	65757000	90609000	122060000	78300000	134280000	116350000	171490000	159380000	121630000	124510000	1.33699e+08	1.33839e+08	8.95479e+07	1.161e+08	1.1013e+08	1.28126e+08	1.08831e+08	8.62001e+07	1.26441e+08	8.82459e+07	1.18627e+08	9.03779e+07
176	ADAPDAGAQSDSELPSYHQNDVSLDR	Phospho (STY)	2837.18	Q92538-3;Q92538-2;Q92538	GBF1	GBF1		GBF1	Golgi-specific brefeldin A-resistance guanine nucleotide exchange factor 1	1	42	128.71	6580;6581	48214000	49946000	0	56569000	37574000	66468000	60513000	154070000	98648000	76410000	101010000	80101000	85918000	0	30406000	94585000	118520000	109600000	165040000	111700000	224010000	167110000	188850000	196240000	8.7221e+07	7.70546e+07	0	8.75627e+07	6.38091e+07	9.44899e+07	8.95236e+07	1.59203e+08	1.062e+08	8.60773e+07	1.17522e+08	8.42933e+07
6491	LSGSGPAELSAGEDEEEESELVSKPLLR	Phospho (STY)	3007.39	Q9BRR9-5;Q9BRR9-2;Q9BRR9;Q9BRR9-4;Q9BRR9-3	ARHGAP9	ARHGAP9		ARHGAP9	Rho GTPase-activating protein 9	1	68	248.43	7420	31262000	34730000	25910000	64962000	33578000	40316000	35210000	150240000	132970000	122110000	95866000	189930000	130930000	66172000	34571000	115040000	89444000	115000000	120540000	126620000	115900000	93314000	133440000	218820000	5.65541e+07	5.358e+07	5.08713e+07	1.00554e+08	5.7023e+07	5.73126e+07	5.209e+07	1.55245e+08	1.43149e+08	1.37559e+08	1.11537e+08	1.99871e+08
7845	QARPGPQSPGSPLEEER	Phospho (STY)	1913.86	A8MVU1;P14598;A6NI72	NCF1C;NCF1;NCF1B	NCF1C;NCF1;NCF1B		NCF1C;NCF1;NCF1B	Putative neutrophil cytosol factor 1C;Neutrophil cytosol factor 1;Putative neutrophil cytosol factor 1B	1	56	207.38	42;43	34969000	34562000	11416000	71577000	12482000	59947000	38138000	36807000	31345000	56491000	21946000	48207000	36695000	23557000	31609000	56968000	98014000	234010000	157960000	353450000	117300000	245410000	255640000	244660000	6.32602e+07	5.33208e+07	2.2414e+07	1.10793e+08	2.11972e+07	8.52198e+07	5.64218e+07	3.80332e+07	3.37446e+07	6.36382e+07	2.55334e+07	5.07301e+07
3926	GSGTASDDEFENLR	Phospho (STY)	1576.6	Q7Z6Z7-2;Q7Z6Z7-3;Q7Z6Z7	HUWE1	HUWE1		HUWE1	E3 ubiquitin-protein ligase HUWE1	1	57	252.25	5491;5492;10721	46808000	57652000	27458000	50548000	43656000	50595000	53266000	131740000	108750000	80318000	114790000	121520000	122490000	47395000	24028000	91150000	118390000	75383000	131820000	177820000	211850000	115020000	187640000	112410000	8.46774e+07	8.89431e+07	5.39106e+07	7.82428e+07	7.41377e+07	7.19251e+07	7.88023e+07	1.36129e+08	1.17075e+08	9.04798e+07	1.33554e+08	1.2788e+08
8730	RPDYAPMESSDEEDEEFQFIKK	2 Phospho (STY)	2849.12	P55081	MFAP1	MFAP1		MFAP1	Microfibrillar-associated protein 1	2	72	267.93	2726;2727	11039000	11332000	0	15972000	14027000	13322000	35852000	134210000	152940000	78875000	95801000	85205000	161250000	46978000	0	101690000	88526000	118140000	179330000	205170000	206810000	156860000	243420000	143930000	1.997e+07	1.74825e+07	0	2.47229e+07	2.3821e+07	1.89384e+07	5.30398e+07	1.38681e+08	1.64648e+08	8.88542e+07	1.11461e+08	8.96645e+07
5449	KRSPSPSPTPEAK	2 Phospho (STY)	1540.67	Q8TAQ2-2;Q8TAQ2-3;Q8TAQ2	SMARCC2	SMARCC2		SMARCC2	SWI/SNF complex subunit SMARCC2	2	38	171.85	6285;6286	40926000	47546000	21551000	37473000	29676000	42900000	31964000	71689000	125190000	66092000	64393000	78848000	106320000	35755000	23087000	81667000	122860000	139900000	209630000	167150000	202720000	153310000	226380000	170890000	7.40367e+07	7.33519e+07	4.23129e+07	5.80041e+07	5.03965e+07	6.0986e+07	4.72879e+07	7.40773e+07	1.34774e+08	7.44539e+07	7.49191e+07	8.29747e+07
4611	IHIDPEIQDGSPTTSR	Phospho (STY)	1844.83	P50479-2;P50479	PDLIM4	PDLIM4		PDLIM4	PDZ and LIM domain protein 4	1	51	195.55	2540	26415000	17637000	0	0	33562000	17173000	44664000	286750000	218660000	195440000	251040000	238600000	391770000	58763000	9301200	180510000	33187000	16861000	43583000	30642000	51266000	27279000	96509000	27506000	4.77857e+07	2.72096e+07	0	0	5.69958e+07	2.44129e+07	6.60764e+07	2.96303e+08	2.35399e+08	2.20167e+08	2.92077e+08	2.51088e+08
4471	IDISPSTLRK	Phospho (STY)	1208.62	Q9NYF8-3;Q9NYF8-2;Q9NYF8;Q9NYF8-4	BCLAF1	BCLAF1		BCLAF1	Bcl-2-associated transcription factor 1	1	50	141.37	8291;8292;11183	35840000	0	16180000	22804000	13969000	0	24782000	139500000	158720000	118090000	102070000	137580000	201040000	68218000	0	103300000	199940000	51663000	152490000	159240000	126440000	103770000	269640000	83310000	6.48359e+07	0	3.17675e+07	3.52981e+07	2.37225e+07	0	3.66627e+07	1.44147e+08	1.70871e+08	1.33031e+08	1.18755e+08	1.44781e+08
3523	GHYEVTGSDDETGKLQGSGVSLASK	Phospho (STY)	2601.16	Q09666	AHNAK	AHNAK		AHNAK	Neuroblast differentiation-associated protein AHNAK	1	220	269.19	3259;10297;10298	13048000	22055000	12835000	30244000	16354000	62843000	19192000	84795000	115990000	109390000	144120000	193780000	187290000	59282000	49304000	115060000	53573000	110240000	124830000	142650000	129450000	208320000	71032000	206680000	2.36043e+07	3.40255e+07	2.52e+07	4.68144e+07	2.77728e+07	8.93367e+07	2.83928e+07	8.76199e+07	1.24869e+08	1.2323e+08	1.67679e+08	2.03922e+08
9213	SASPDDDLGSSNWEAADLGNEERK	Phospho (STY)	2642.08	O00193	SMAP	C11orf58		SMAP	Small acidic protein	1	41	186.43	126;127	0	15226000	19654000	22686000	20010000	12798000	29950000	180980000	117490000	115200000	103960000	88220000	212610000	82274000	11514000	161080000	85737000	88100000	190300000	100180000	189140000	95224000	228590000	100630000	0	2.349e+07	3.85883e+07	3.51155e+07	3.39815e+07	1.81934e+07	4.43083e+07	1.87009e+08	1.26484e+08	1.29775e+08	1.20954e+08	9.28373e+07
11453	TEPAAEAEAASGPSESPSPPAAEELPGSHAEPPVPAQGEAPGEQAR	Phospho (STY)	4537.02	P55884;P55884-2	EIF3B	EIF3B		EIF3B	Eukaryotic translation initiation factor 3 subunit B	1	32	141.54	2751;2752;2753	46935000	47956000	32731000	66104000	63984000	55427000	66864000	143030000	116440000	104030000	95430000	94482000	141080000	69033000	57298000	111100000	0	82433000	115990000	121730000	126810000	136290000	246060000	127390000	8.49072e+07	7.39845e+07	6.42635e+07	1.02322e+08	1.08659e+08	7.87942e+07	9.89193e+07	1.47795e+08	1.25354e+08	1.17192e+08	1.1103e+08	9.9427e+07
678	ALSASHTDLAH	Phospho (STY)	1201.51	Q07866-7;Q07866-6;Q07866-4	KLC1	KLC1		KLC1	Kinesin light chain 1	1	53	273.75	3166	45255000	11024000	21356000	40567000	32219000	43690000	19295000	169720000	185850000	201500000	116870000	126340000	144750000	62653000	25072000	117990000	78460000	78674000	110980000	81733000	101770000	84362000	176900000	188130000	8.1868e+07	1.70074e+07	4.193e+07	6.27933e+07	5.47151e+07	6.21091e+07	2.85452e+07	1.75374e+08	2.00078e+08	2.26994e+08	1.35974e+08	1.32952e+08
1137	ATAPQTQHVSPMR	Oxidation (M);Phospho (STY)	1518.66	P29692;P29692-2;P29692-4;P29692-3	EEF1D	EEF1D		EEF1D	Elongation factor 1-delta	1	42	109.04	1971	59221000	59784000	0	56144000	67190000	88963000	11743000	107660000	96277000	68721000	78974000	68970000	133900000	43186000	39664000	97372000	144360000	70915000	139360000	149880000	170590000	174810000	215190000	120440000	1.07133e+08	9.22322e+07	0	8.69048e+07	1.14104e+08	1.26468e+08	1.73727e+07	1.11247e+08	1.03647e+08	7.74155e+07	9.18837e+07	7.25798e+07
6910	MGPSGGEGMEPERRDSQDGSSYR	Oxidation (M);Phospho (STY)	2580	Q14847;Q14847-2;Q14847-3	LASP1	LASP1		LASP1	LIM and SH3 domain protein 1	1	37	151.02	3912	0	0	0	0	0	27754000	0	0	31186000	75259000	0	84595000	131100000	23648000	0	101780000	45263000	77562000	336140000	179910000	310210000	184730000	520870000	129080000	0	0	0	0	0	3.94547e+07	0	0	3.35734e+07	8.47807e+07	0	8.90225e+07
8706	RNSSEASSGDFLDLK	Phospho (STY)	1704.74	Q9UK76-3;Q9UK76;Q9UK76-2	HN1	HN1		HN1	Hematological and neurological expressed 1 protein;Hematological and neurological expressed 1 protein, N-terminally processed	1	42	175.34	8723;8724;8725;8726	75369000	101800000	15847000	92283000	70697000	141520000	87441000	25462000	64185000	16299000	62000000	12174000	80881000	0	96057000	59327000	100710000	128830000	113680000	161590000	107570000	177850000	208370000	254990000	1.36345e+08	1.57053e+08	3.11137e+07	1.42844e+08	1.20059e+08	2.01183e+08	1.29361e+08	2.63102e+07	6.90986e+07	1.83611e+07	7.2135e+07	1.28112e+07
10744	SRTPLLPR	2 Phospho (STY)	1098.5	Q9UQ35	SRRM2	SRRM2		SRRM2	Serine/arginine repetitive matrix protein 2	2	88	145.83	9099;11312	60417000	98307000	11384000	81856000	59854000	102280000	88889000	49000000	8749300	8687100	37381000	19619000	61581000	6165600	76763000	28447000	96464000	100210000	104510000	243790000	196100000	266260000	218490000	229700000	1.09297e+08	1.51664e+08	2.23512e+07	1.26704e+08	1.01646e+08	1.454e+08	1.31503e+08	5.06324e+07	9.41909e+06	9.78619e+06	4.34916e+07	2.06458e+07
4116	GYYSPYSVSGSGSTAGSR	Phospho (STY)	1861.75	Q15149-3;Q15149-2;Q15149-7;Q15149-8;Q15149-9;Q15149-5;Q15149-6;Q15149;Q15149-4	PLEC	PLEC		PLEC	Plectin	1	96	279.15	3993;3994;3995;3996;3997;3998;10444;11484	27224000	35422000	16973000	39968000	33537000	41704000	38903000	144340000	103760000	102510000	117560000	91505000	158190000	42301000	19780000	128480000	102590000	69414000	110080000	164470000	211570000	132170000	201200000	120330000	4.92492e+07	5.46476e+07	3.33245e+07	6.18661e+07	5.69534e+07	5.92858e+07	5.75535e+07	1.49149e+08	1.11703e+08	1.1548e+08	1.36777e+08	9.62942e+07
7894	QEEIDESDDDLDDKPSPIKK	Phospho (STY)	2395.03	Q9ULH1;Q9ULH1-2	ASAP1	ASAP1		ASAP1	Arf-GAP with SH3 domain, ANK repeat and PH domain-containing protein 1	1	38	197.4	8818	0	28427000	15354000	26989000	39766000	48617000	16780000	98710000	107690000	76844000	71230000	66585000	156930000	18341000	0	43894000	120620000	153360000	274820000	172770000	204930000	157060000	198010000	153390000	0	4.3856e+07	3.01458e+07	4.17761e+07	6.75316e+07	6.91132e+07	2.48245e+07	1.01998e+08	1.15934e+08	8.65663e+07	8.28738e+07	7.00699e+07
10603	SQTLPIIR	Phospho (STY)	1006.52	Q96BY6;Q96BY6-3	DOCK10	DOCK10		DOCK10	Dedicator of cytokinesis protein 10	1	56	192.14	10962	48083000	19550000	18941000	25459000	25132000	31399000	41028000	165400000	159080000	99691000	160390000	97356000	166960000	70038000	21696000	86720000	151720000	60111000	111090000	112870000	136510000	128840000	221770000	91229000	8.6984e+07	3.01609e+07	3.71884e+07	3.94078e+07	4.26798e+07	4.46364e+07	6.06972e+07	1.7091e+08	1.71258e+08	1.12304e+08	1.86608e+08	1.02451e+08
8534	RIDFIPVSPAPSPTR	2 Phospho (STY)	1811.84	Q96E09	FAM122A	FAM122A		FAM122A	Protein FAM122A	2	58	119.34	6921;6922	37181000	9902400	0	32293000	18025000	25863000	40682000	81093000	156300000	79747000	138190000	109100000	131610000	50070000	5685300	102140000	84773000	17828000	173600000	150490000	222700000	172270000	235520000	144790000	6.72618e+07	1.5277e+07	0	4.99861e+07	3.06105e+07	3.67665e+07	6.01854e+07	8.37945e+07	1.68265e+08	8.98365e+07	1.6078e+08	1.1481e+08
8123	QPGLRQPSPSHDGSLSPLQDR	3 Phospho (STY)	2511.03	Q96A00-2;Q96A00	PPP1R14A	PPP1R14A		PPP1R14A	Protein phosphatase 1 regulatory subunit 14A	3	16	185.05	6819;6820;6821;6822	0	0	0	0	0	0	0	110030000	143670000	0	108800000	108020000	152010000	0	0	72265000	234620000	68042000	215780000	106700000	417060000	75746000	348510000	54204000	0	0	0	0	0	0	0	1.13696e+08	1.54668e+08	0	1.26585e+08	1.13674e+08
12616	VMSSSNPDLAGTHSAADEEVKNIMSSK	Phospho (STY)	2884.26	Q8NF50;Q8NF50-2;Q8NF50-3;Q8NF50-4	DOCK8	DOCK8		DOCK8	Dedicator of cytokinesis protein 8	1	54	165.87	6197;6198;6199	14554000	14802000	0	15638000	0	0	0	223210000	123320000	81975000	81213000	118300000	161120000	63317000	0	118350000	151210000	76532000	322440000	120720000	172760000	90386000	181280000	83665000	2.63287e+07	2.28359e+07	0	2.42059e+07	0	0	0	2.30646e+08	1.32761e+08	9.23464e+07	9.44887e+07	1.24492e+08
11744	TNPPTQKPPSPPMSGR	Phospho (STY)	1770.81	Q8IZP0-11;Q8IZP0-10;Q8IZP0-8;Q8IZP0-7;Q8IZP0-2;Q8IZP0-4;Q8IZP0-3;Q8IZP0-5;Q8IZP0-6;Q8IZP0-9;Q8IZP0-12;Q8IZP0	ABI1	ABI1		ABI1	Abl interactor 1	1	35	98.562	5911;5912;10799	0	0	0	0	31801000	60983000	47081000	151740000	90112000	82908000	73137000	72603000	161000000	0	29768000	106190000	166990000	101510000	149910000	180380000	141220000	112820000	277690000	165520000	0	0	0	0	5.40053e+07	8.66925e+07	6.96521e+07	1.56795e+08	9.70104e+07	9.33975e+07	8.50925e+07	7.64029e+07
11247	SWSPPPEVSR	Phospho (STY)	1220.52	Q9NR19;Q9NR19-2	ACSS2	ACSS2		ACSS2	Acetyl-coenzyme A synthetase, cytoplasmic	1	56	171.32	8117	27762000	34588000	23589000	41778000	39142000	60643000	51661000	117780000	77376000	49440000	94115000	0	96714000	0	38895000	110600000	79171000	93637000	161290000	180460000	201300000	153940000	298730000	168460000	5.02225e+07	5.33609e+07	4.63142e+07	6.46678e+07	6.64719e+07	8.62092e+07	7.64278e+07	1.21704e+08	8.32994e+07	5.56951e+07	1.095e+08	0
10816	SSGSPYGGGYGSGGGSGGYGSR	Phospho (STY)	1989.75	P51991-2;P51991	HNRNPA3	HNRNPA3		HNRNPA3	Heterogeneous nuclear ribonucleoprotein A3	1	70	311.67	2616;2617;2618;2619;2620;2621	42649000	28915000	22724000	27183000	35955000	40574000	39525000	148760000	86544000	58931000	81962000	76418000	101570000	47528000	24571000	73201000	114160000	100740000	136700000	102950000	197490000	134230000	258760000	195380000	7.71537e+07	4.46088e+07	4.46159e+07	4.20763e+07	6.10597e+07	5.76794e+07	5.84737e+07	1.53716e+08	9.31693e+07	6.63869e+07	9.53601e+07	8.04176e+07
8978	RSSLPLDHGSPAQENPESEK	Phospho (STY)	2257	Q5VZ89-6;Q5VZ89;Q5VZ89-2;Q5VZ89-5;Q5VZ89-3;Q5VZ89-4	DENND4C	DENND4C		DENND4C	DENN domain-containing protein 4C	1	56	181.05	4754;4755;4756	31998000	36389000	20272000	36772000	28523000	59832000	24171000	145130000	91011000	98367000	68819000	101060000	108290000	45177000	24649000	108540000	131000000	113470000	155300000	144240000	109270000	111840000	223670000	140330000	5.78856e+07	5.61394e+07	3.98017e+07	5.69191e+07	4.84385e+07	8.50563e+07	3.57588e+07	1.49965e+08	9.79782e+07	1.10812e+08	8.00686e+07	1.06349e+08
4340	HSQPSPEPHSPTEPPAWGSSIVK	2 Phospho (STY)	2611.11	Q5VZ89-6;Q5VZ89;Q5VZ89-2;Q5VZ89-5	DENND4C	DENND4C		DENND4C	DENN domain-containing protein 4C	2	55	180.62	4749;4750;10577	9525100	45249000	5192900	63280000	14918000	75942000	24609000	23350000	11172000	109600000	60348000	127840000	96005000	83265000	35610000	176350000	40758000	121300000	70771000	256280000	98181000	222000000	110370000	271240000	1.72313e+07	6.98082e+07	1.01957e+07	9.79506e+07	2.53341e+07	1.07958e+08	3.64068e+07	2.41279e+07	1.20273e+07	1.23467e+08	7.02129e+07	1.34531e+08
268	AEASSDPGAEEREELLGPTAQWSVEDEEEAVHEQCQHER	Acetyl (Protein N-term);Phospho (STY)	4555.9	P33241	LSP1	LSP1		LSP1	Lymphocyte-specific protein 1	1	82	203.11	2041;2042;10068	43376000	49076000	29180000	28243000	30841000	63963000	0	183570000	140510000	171480000	97378000	118910000	13634000	77421000	82360000	185570000	13069000	120970000	91120000	135020000	97089000	110230000	122460000	141900000	7.84688e+07	7.57124e+07	5.72915e+07	4.37171e+07	5.2375e+07	9.09289e+07	0	1.89685e+08	1.51267e+08	1.93176e+08	1.13296e+08	1.25134e+08
3794	GPSWDPFR	Phospho (STY)	1040.41	P04792	HSPB1	HSPB1		HSPB1	Heat shock protein beta-1	1	60	146.57	1241	5577800	105410000	8580000	136070000	12012000	289460000	12637000	4138300	3858400	57732000	4451200	77612000	3734500	39333000	477260000	75719000	10330000	108370000	16479000	211690000	17648000	218520000	27963000	215860000	1.00905e+07	1.62622e+08	1.68458e+07	2.10622e+08	2.03991e+07	4.11492e+08	1.86953e+07	4.27616e+06	4.15377e+06	6.50362e+07	5.17882e+06	8.16741e+07
6676	LTWHSCPEDEAQ	Phospho (STY)	1551.57	Q13185	CBX3	CBX3		CBX3	Chromobox protein homolog 3	1	34	208.27	3467;10347	28323000	44787000	25170000	52861000	39286000	51961000	45527000	0	13448000	10116000	7920900	10619000	15414000	5783900	34989000	16618000	109250000	157170000	165010000	216630000	277210000	197000000	346300000	260390000	5.12374e+07	6.90955e+07	4.94183e+07	8.18231e+07	6.67165e+07	7.3867e+07	6.73531e+07	0	1.44775e+07	1.13959e+07	9.21571e+06	1.11748e+07
6499	LSLEGDHSTPPSAYGSVK	Phospho (STY)	1923.86	P07355;P07355-2;A6NMY6	ANXA2;ANXA2P2	ANXA2;ANXA2P2		ANXA2;ANXA2P2	Annexin A2;Putative annexin A2-like protein	1	104	188.71	1301;1302;1303;9905;11439	30845000	39606000	27986000	66671000	38795000	102190000	32353000	110530000	85279000	114580000	98424000	65211000	115230000	59175000	33717000	90949000	98309000	99646000	147550000	92965000	132230000	145060000	194250000	107760000	5.57998e+07	6.11025e+07	5.49472e+07	1.03199e+08	6.58827e+07	1.45272e+08	4.78634e+07	1.14212e+08	9.18074e+07	1.29077e+08	1.14513e+08	6.8624e+07
10432	SPSGGAAGPLLTPSQSLDGSRR	Phospho (STY)	2190.04	Q96CX2	KCTD12	KCTD12		KCTD12	BTB/POZ domain-containing protein KCTD12	1	33	267.81	6890;6891;6892;6893;6894;10965	24432000	35305000	11628000	34185000	12651000	44398000	18044000	0	91391000	169650000	67381000	238570000	0	120910000	28590000	186380000	85596000	150120000	93522000	175450000	82316000	160670000	136660000	156520000	4.41984e+07	5.44671e+07	2.28302e+07	5.29147e+07	2.14842e+07	6.31155e+07	2.66945e+07	0	9.83873e+07	1.91114e+08	7.83956e+07	2.51056e+08
873	AQGEPVAGHESPKIPYEK	Phospho (STY)	2015.94	O94979-3;O94979-9;O94979-2;O94979;O94979-8;O94979-6;O94979-10;O94979-4;O94979-7	SEC31A	SEC31A		SEC31A	Protein transport protein Sec31A	1	44	136.64	1006	22551000	23076000	18388000	24367000	37631000	30677000	35876000	164450000	144400000	118240000	66441000	70997000	116810000	13367000	43973000	127970000	135880000	105890000	96487000	170210000	78461000	121340000	233970000	122870000	4.07956e+07	3.56007e+07	3.61027e+07	3.77175e+07	6.39059e+07	4.361e+07	5.30753e+07	1.69928e+08	1.55454e+08	1.332e+08	7.73019e+07	7.47128e+07
12119	TVSPGSVSPIHGQGQVVENLK	2 Phospho (STY)	2292.06	Q9NZM3-4;Q9NZM3-3;Q9NZM3-2;Q9NZM3	ITSN2	ITSN2		ITSN2	Intersectin-2	2	24	179.44	8361;8362;8363	0	37687000	0	0	29474000	0	50526000	123320000	113830000	125660000	89289000	128840000	98655000	0	30912000	133850000	0	105830000	166670000	202460000	173490000	159020000	217410000	131300000	0	5.81419e+07	0	0	5.00535e+07	0	7.47487e+07	1.27428e+08	1.22544e+08	1.41558e+08	1.03885e+08	1.35583e+08
1789	DMESPTKLDVTLAK	Oxidation (M);Phospho (STY)	1642.75	P27816-5;P27816;P27816-2;P27816-6	MAP4	MAP4		MAP4	Microtubule-associated protein 4	1	51	233.37	1907	16036000	113480000	9477700	113760000	0	89852000	0	77820000	78160000	133090000	67055000	114060000	74427000	78309000	96597000	94591000	56735000	52951000	32998000	150700000	110700000	260490000	50513000	238510000	2.90097e+07	1.75072e+08	1.86084e+07	1.76088e+08	0	1.27732e+08	0	8.04125e+07	8.41434e+07	1.49928e+08	7.80163e+07	1.2003e+08
8655	RLSPSASPPR	2 Phospho (STY)	1226.52	Q8IYB3;Q8IYB3-2	SRRM1	SRRM1		SRRM1	Serine/arginine repetitive matrix protein 1	2	107	215.11	5860;5861;5862	45406000	52942000	29032000	50237000	38676000	61983000	49054000	71077000	92888000	54991000	60816000	80120000	82033000	43736000	29224000	69387000	105750000	97862000	137240000	196270000	148740000	156480000	198310000	148900000	8.21412e+07	8.16767e+07	5.70009e+07	7.77614e+07	6.56806e+07	8.81141e+07	7.2571e+07	7.34449e+07	9.99989e+07	6.19484e+07	7.07574e+07	8.43133e+07
8907	RSDSASSEPVGIYQGFEK	Phospho (STY)	2035.89	Q05655;Q05655-2	PRKCD	PRKCD	PRKCD	PRKCD	Protein kinase C delta type;Protein kinase C delta type regulatory subunit;Protein kinase C delta type catalytic subunit	1	54	131.26	3139;3140;3141;3142	0	45763000	7307500	53437000	0	51670000	11987000	127160000	61372000	153380000	39244000	172230000	82004000	74313000	36326000	154580000	37979000	145910000	86552000	193530000	78191000	161360000	96591000	226960000	0	7.06012e+07	1.43474e+07	8.27147e+07	0	7.34533e+07	1.77337e+07	1.31396e+08	6.60703e+07	1.72786e+08	4.56591e+07	1.81244e+08
3374	GEPNVSYICSR	Phospho (STY)	1360.55	P49841;P49841-2;P49840	GSK3B;GSK3A	GSK3B;GSK3A	GSK3A;GSK3B	GSK3B;GSK3A	Glycogen synthase kinase-3 beta;Glycogen synthase kinase-3 alpha	1	72	146.17	2515;11468	31058000	35059000	27906000	36047000	43867000	36949000	42297000	136210000	90739000	60902000	84459000	69484000	92435000	57621000	28103000	74179000	118370000	70490000	111350000	275880000	133900000	116300000	202760000	109030000	5.61851e+07	5.40875e+07	5.47902e+07	5.57969e+07	7.44961e+07	5.25262e+07	6.25746e+07	1.40748e+08	9.76854e+07	6.86073e+07	9.82653e+07	7.31207e+07
10842	SSLSGDEEDELFK	2 Phospho (STY)	1614.57	Q5T1M5;Q5T1M5-2	FKBP15	FKBP15		FKBP15	FK506-binding protein 15	2	65	209.33	4616;4617;4618	45760000	83079000	33655000	83461000	66556000	94016000	79440000	55789000	60360000	35944000	58216000	43475000	56917000	44872000	56998000	30626000	62549000	98801000	121560000	189950000	115890000	197680000	160400000	208820000	8.27816e+07	1.28171e+08	6.60777e+07	1.29189e+08	1.13027e+08	1.33652e+08	1.17524e+08	5.76476e+07	6.49808e+07	4.04916e+07	6.77324e+07	4.57504e+07
5847	LGASNSPGQPNSVK	Phospho (STY)	1434.65	P49756	RBM25	RBM25		RBM25	RNA-binding protein 25	1	36	234.36	2471;2472	49942000	44778000	0	2361900	38111000	71105000	55448000	103170000	155200000	73361000	86454000	0	118630000	0	29351000	78903000	138640000	76145000	185230000	121070000	175360000	121120000	228560000	131220000	9.0347e+07	6.90816e+07	0	3.65597e+06	6.47211e+07	1.01082e+08	8.20303e+07	1.06607e+08	1.67081e+08	8.26426e+07	1.00586e+08	0
4951	IVEPEVVGESDSEVEGDAWR	2 Phospho (STY)	2360.95	P55081	MFAP1	MFAP1		MFAP1	Microfibrillar-associated protein 1	2	72	184.6	2722;2723	9849800	6695700	2842400	23358000	5903300	34208000	36472000	80042000	93053000	52712000	64352000	82299000	33307000	10821000	15684000	21896000	96613000	114670000	143130000	215340000	167000000	191600000	259560000	319580000	1.78187e+07	1.03298e+07	5.58072e+06	3.61557e+07	1.00251e+07	4.86296e+07	5.39571e+07	8.27085e+07	1.00177e+08	5.93811e+07	7.48714e+07	8.66064e+07
8384	RDSELGPGVK	Phospho (STY)	1136.52	O95466-2;O95466;O95466-3	FMNL1	FMNL1		FMNL1	Formin-like protein 1	1	27	145.86	1082	45407000	53985000	0	69297000	36388000	90230000	45967000	0	35029000	0	24570000	0	37127000	22865000	45988000	0	152330000	104940000	305230000	227830000	126520000	153750000	355530000	142250000	8.2143e+07	8.32858e+07	0	1.07264e+08	6.1795e+07	1.2827e+08	6.80041e+07	0	3.77106e+07	0	2.85864e+07	0
7898	QEKPAEKPAETPVATSPTATDSTSGDSSR	Phospho (STY)	3024.36	P54727-2;P54727	RAD23B	RAD23B		RAD23B	UV excision repair protein RAD23 homolog B	1	21	89.055	2715;10185;10186	0	102420000	0	0	0	111260000	0	0	0	131710000	0	119550000	0	75843000	69970000	137420000	0	213600000	51280000	296980000	50597000	253810000	95415000	363470000	0	1.58009e+08	0	0	0	1.58166e+08	0	0	0	1.48374e+08	0	1.25807e+08
9715	SGSSSPDSEITELKFPSINHD	Phospho (STY)	2326	P17812-2;P17812	CTPS1	CTPS1		CTPS1	CTP synthase 1	1	50	155.87	1636;1637;1638;1639	28082000	31428000	0	37090000	0	44803000	0	134420000	111840000	136410000	94650000	164770000	125800000	72022000	3130500	104210000	128590000	105720000	131440000	114400000	123440000	92664000	141360000	143000000	5.08014e+07	4.84858e+07	0	5.74113e+07	0	6.36913e+07	0	1.38898e+08	1.20402e+08	1.53669e+08	1.10122e+08	1.73394e+08
6888	MFGGPGTASRPSSSR	Phospho (STY)	1573.67	P08670	VIM	VIM		VIM	Vimentin	1	68	165.3	1369;1370;1371;1372;9921	15302000	15816000	11058000	25386000	15174000	31978000	0	72542000	49047000	38907000	26122000	35410000	40961000	26866000	13956000	37781000	133800000	106990000	250250000	137110000	225490000	188810000	416070000	152290000	2.76819e+07	2.44003e+07	2.17111e+07	3.92948e+07	2.57689e+07	4.54595e+07	0	7.49587e+07	5.28017e+07	4.38295e+07	3.03921e+07	3.72633e+07
7066	MSCFSRPSMSPTPLDR	Oxidation (M);2 Phospho (STY)	2043.77	Q9UQ35	SRRM2	SRRM2		SRRM2	Serine/arginine repetitive matrix protein 2	2	86	137.64	9033;9034;9035;11300	19573000	31042000	19281000	32548000	35168000	35858000	25529000	114440000	141770000	72548000	116700000	74994000	121880000	45879000	22672000	87166000	68532000	63743000	160270000	153940000	188940000	126960000	169250000	136570000	3.54083e+07	4.78903e+07	3.7856e+07	5.03808e+07	5.97232e+07	5.09752e+07	3.77679e+07	1.18252e+08	1.52623e+08	8.17267e+07	1.35777e+08	7.8919e+07
7775	PGPTPSGTNVGSSGRSPSKAVAAR	Phospho (STY)	2317.12	P60468	SEC61B	SEC61B		SEC61B	Protein transport protein Sec61 subunit beta	1	36	222.26	2789;2790;2791	0	0	0	0	0	0	0	301110000	122560000	217800000	166100000	225830000	329060000	141520000	0	282110000	37901000	9277200	113920000	16010000	26763000	0	72716000	0	0	0	0	0	0	0	0	3.11141e+08	1.31942e+08	2.45356e+08	1.93252e+08	2.37649e+08
1070	ASQSRPNSSALETLGGEK	Phospho (STY)	1910.87	O94804	STK10	STK10	STK10	STK10	Serine/threonine-protein kinase 10	1	63	218.25	943;944;945;946	55323000	36836000	28760000	13400000	48815000	26412000	71228000	120570000	75763000	66940000	49354000	36191000	117650000	44460000	32433000	73633000	120280000	107810000	120290000	100260000	135480000	162320000	293940000	110040000	1.00081e+08	5.6829e+07	5.64669e+07	2.07417e+07	8.28989e+07	3.75469e+07	1.05375e+08	1.24587e+08	8.15629e+07	7.54092e+07	5.74218e+07	3.80852e+07
8785	RPSQEQSASASSGQPQAPLNR	Phospho (STY)	2275.03	Q5T1M5;Q5T1M5-2	FKBP15	FKBP15		FKBP15	FK506-binding protein 15	1	35	226.48	4612	37945000	67381000	25730000	102200000	51271000	133420000	64141000	69386000	54883000	46576000	47594000	40538000	64397000	31551000	65223000	48335000	51926000	111820000	99432000	176120000	110580000	173270000	162250000	206990000	6.86439e+07	1.03953e+08	5.05178e+07	1.58195e+08	8.70697e+07	1.89668e+08	9.48909e+07	7.16975e+07	5.90845e+07	5.24688e+07	5.53741e+07	4.26597e+07
10528	SQGDEAGGHGEDRPEPLSPK	Phospho (STY)	2141.9	Q9NZT2-2;Q9NZT2	OGFR	OGFR		OGFR	Opioid growth factor receptor	1	45	275.43	8379	26176000	31084000	13827000	47685000	17981000	79499000	39122000	65096000	75085000	54824000	30884000	38059000	48761000	20785000	23139000	34612000	88252000	77459000	86655000	266860000	155230000	246680000	238300000	236160000	4.73534e+07	4.79551e+07	2.71477e+07	7.38112e+07	3.05358e+07	1.13015e+08	5.78775e+07	6.72646e+07	8.0833e+07	6.17603e+07	3.59325e+07	4.00509e+07
11334	TASFSESRADEVAPAKK	Phospho (STY)	1872.86	P53396;P53396-3;P53396-2	ACLY	ACLY		ACLY	ATP-citrate synthase	1	31	204.81	2680	14677000	16835000	8712100	14137000	9772900	12908000	16945000	155100000	124170000	215200000	84972000	169230000	128440000	78173000	0	191840000	105660000	83782000	121300000	122880000	91451000	0	170100000	96337000	2.65513e+07	2.59723e+07	1.71052e+07	2.18825e+07	1.65966e+07	1.83498e+07	2.50686e+07	1.60267e+08	1.33676e+08	2.42427e+08	9.88621e+07	1.78087e+08
12479	VKASPITNDGEDEFVPSDGLDKDEYTFSPGK	2 Phospho (STY)	3516.49	Q02880-2;Q02880	TOP2B	TOP2B		TOP2B	DNA topoisomerase 2-beta	2	53	205.82	3058;3059;3060;10262	21295000	27343000	15129000	34512000	33335000	41591000	46752000	125400000	121420000	88075000	84858000	17198000	97569000	8514600	23652000	68270000	114620000	96687000	130000000	145750000	167560000	149790000	229910000	135390000	3.85235e+07	4.21836e+07	2.9704e+07	5.34208e+07	5.66103e+07	5.91252e+07	6.91654e+07	1.29578e+08	1.30715e+08	9.92182e+07	9.87295e+07	1.80981e+07
12890	VVEAVNSDSDSEFGIPKK	2 Phospho (STY)	2079.88	Q02880-2;Q02880	TOP2B	TOP2B		TOP2B	DNA topoisomerase 2-beta	2	46	163.18	3061;3062;3063	20461000	28261000	10272000	32055000	14773000	38878000	28255000	73896000	94447000	67614000	79666000	66427000	73102000	36749000	0	72253000	9583600	80367000	205010000	221020000	208000000	161520000	248770000	143670000	3.70147e+07	4.35999e+07	2.01679e+07	4.96177e+07	2.50879e+07	5.52684e+07	4.18007e+07	7.63578e+07	1.01677e+08	7.61685e+07	9.26888e+07	6.99037e+07
7770	PGPQSPGSPLEEER	Phospho (STY)	1558.67	A8MVU1;P14598;A6NI72	NCF1C;NCF1;NCF1B	NCF1C;NCF1;NCF1B		NCF1C;NCF1;NCF1B	Putative neutrophil cytosol factor 1C;Neutrophil cytosol factor 1;Putative neutrophil cytosol factor 1B	1	59	235.47	42;43	19986000	115680000	13130000	110300000	21207000	126300000	20324000	0	11581000	6280700	5600600	5644100	9089800	6308900	77019000	16044000	57538000	192980000	88612000	290860000	110810000	313780000	106520000	284760000	3.61554e+07	1.78466e+08	2.57792e+07	1.70732e+08	3.60143e+07	1.79546e+08	3.00675e+07	0	1.24676e+07	7.07533e+06	6.51611e+06	5.9395e+06
10521	SQEMVHLVNK	Phospho (STY)	1263.57	P16070-18;P16070-12;P16070-14;P16070-13;P16070-11;P16070-10;P16070-16;P16070-8;P16070-17;P16070-6;P16070-4;P16070-3;P16070-7;P16070-5;P16070	CD44	CD44		CD44	CD44 antigen	1	49	210.07	1558	41751000	63026000	27919000	108630000	37282000	157630000	53707000	57663000	35648000	25282000	29801000	21116000	28935000	9152400	50741000	14358000	63636000	147740000	135450000	113240000	115190000	283700000	157560000	225270000	7.55291e+07	9.72338e+07	5.48157e+07	1.68147e+08	6.33132e+07	2.24084e+08	7.94547e+07	5.9584e+07	3.8377e+07	2.84807e+07	3.46725e+07	2.22212e+07
8205	QSFDDNDSEELEDKDSK	Phospho (STY)	2079.78	O60841	EIF5B	EIF5B		EIF5B	Eukaryotic translation initiation factor 5B	1	44	233.56	687;688	37613000	45108000	28762000	39683000	35734000	52364000	46198000	108350000	109620000	88224000	101200000	91182000	98427000	0	21650000	82511000	132310000	72093000	129540000	106730000	113650000	83701000	245830000	129310000	6.80433e+07	6.95907e+07	5.64708e+07	6.1425e+07	6.06844e+07	7.44399e+07	6.83458e+07	1.1196e+08	1.18012e+08	9.9386e+07	1.17743e+08	9.59543e+07
4835	IQQFDDGGSDEEDIWEEK	Phospho (STY)	2218.86	Q5H9R7-4;Q5H9R7-6;Q5H9R7-2;Q5H9R7;Q5H9R7-5;Q5H9R7-3	PPP6R3	PPP6R3		PPP6R3	Serine/threonine-protein phosphatase 6 regulatory subunit 3	1	56	351.15	4481	15514000	33852000	12047000	26594000	24364000	45509000	56299000	94588000	37086000	53045000	48507000	61853000	74889000	20957000	15679000	30773000	76236000	136110000	142550000	184340000	207290000	174740000	232570000	177930000	2.80654e+07	5.22254e+07	2.36529e+07	4.11646e+07	4.13756e+07	6.46949e+07	8.32893e+07	9.77391e+07	3.99251e+07	5.97562e+07	5.64363e+07	6.50903e+07
8135	QPSPSHDGSLSPLQDR	Phospho (STY)	1799.78	Q96A00-2;Q96A00	PPP1R14A	PPP1R14A		PPP1R14A	Protein phosphatase 1 regulatory subunit 14A	1	29	83.251	6819;6820;6821;6822	0	80393000	56423000	85849000	72635000	117310000	98075000	0	0	0	0	0	0	0	85212000	0	169180000	191240000	181300000	285660000	0	13980000	316270000	223860000	0	1.24027e+08	1.1078e+08	1.32885e+08	1.23351e+08	1.66766e+08	1.45093e+08	0	0	0	0	0
3152	FRRSETPPHWR	2 Phospho (STY)	1627.68	Q13427	PPIG	PPIG		PPIG	Peptidyl-prolyl cis-trans isomerase G	2	51	106.6	3555;10360	0	0	0	26564000	14316000	0	0	153350000	107590000	80662000	119810000	128510000	165460000	72034000	0	146610000	136790000	0	195770000	0	169240000	126350000	271130000	58729000	0	0	0	4.11182e+07	2.43118e+07	0	0	1.58459e+08	1.15826e+08	9.08673e+07	1.39395e+08	1.35236e+08
12296	VEEESTGDPFGFDSDDESLPVSSK	Phospho (STY)	2652.06	Q7Z5K2;Q7Z5K2-2;Q7Z5K2-3	WAPAL	WAPL		WAPAL	Wings apart-like protein homolog	1	69	163.49	5450	23928000	35717000	16908000	34632000	20126000	39722000	49674000	94524000	111570000	78176000	128200000	115240000	142550000	66138000	16319000	67206000	15644000	36878000	120240000	122220000	148710000	133600000	176300000	156670000	4.32867e+07	5.51027e+07	3.31969e+07	5.36066e+07	3.41785e+07	5.64682e+07	7.34882e+07	9.7673e+07	1.20111e+08	8.80668e+07	1.49156e+08	1.21271e+08
13017	WTKPSSFSDSER	Phospho (STY)	1505.62	Q8NC56;Q8NC56-2	LEMD2	LEMD2		LEMD2	LEM domain-containing protein 2	1	64	121.95	6103;6104;6105	0	28321000	10559000	31146000	25682000	38702000	45225000	147990000	86360000	67248000	78223000	71082000	98864000	41013000	23315000	78294000	105670000	105610000	166560000	117030000	127190000	146210000	195180000	115210000	0	4.36924e+07	2.07314e+07	4.82106e+07	4.36138e+07	5.50182e+07	6.69063e+07	1.5292e+08	9.29712e+07	7.57562e+07	9.10099e+07	7.48023e+07
10722	SRSRTPLLPR	3 Phospho (STY)	1421.6	Q9UQ35	SRRM2	SRRM2		SRRM2	Serine/arginine repetitive matrix protein 2	3	39	121.32	9098;9099;11312	24380000	37364000	12024000	41766000	24392000	54168000	51725000	74997000	74859000	39512000	64873000	49819000	67194000	20826000	0	60728000	85898000	109210000	205450000	158690000	142020000	211960000	180500000	151900000	4.41043e+07	5.76436e+07	2.36077e+07	6.46492e+07	4.14231e+07	7.70044e+07	7.65225e+07	7.74955e+07	8.05897e+07	4.4511e+07	7.54776e+07	5.24264e+07
10059	SLPREESAGAAPGEGPEGVDGR	Phospho (STY)	2216.97	Q00722-3;Q00722-2;Q00722	PLCB2	PLCB2		PLCB2	1-phosphatidylinositol 4,5-bisphosphate phosphodiesterase beta-2	1	23	115.35	2984;2985	22168000	17206000	0	14341000	25602000	20312000	23728000	88154000	82091000	39485000	59463000	38877000	88647000	27484000	13394000	55552000	194610000	82069000	352660000	92801000	181820000	72954000	276470000	70026000	4.01028e+07	2.65447e+07	0	2.21983e+07	4.3478e+07	2.88752e+07	3.51034e+07	9.10908e+07	8.83754e+07	4.44806e+07	6.91832e+07	4.09117e+07
12508	VKVDGPRSPSYGR	2 Phospho (STY)	1576.68	Q07955	SRSF1	SRSF1		SRSF1	Serine/arginine-rich splicing factor 1	2	33	161.2	3177;3178	39182000	39989000	20454000	54936000	35352000	85413000	47168000	45829000	37418000	27361000	21500000	19212000	31529000	12888000	32117000	23263000	108880000	82730000	109950000	211920000	175420000	260830000	211400000	204600000	7.08817e+07	6.16933e+07	4.0159e+07	8.5035e+07	6.00357e+07	1.21422e+08	6.97808e+07	4.73557e+07	4.02825e+07	3.08227e+07	2.50145e+07	2.02175e+07
6122	LLLERPSPIRDR	Phospho (STY)	1543.82	Q96T37-4;Q96T37-2;Q96T37-3;Q96T37	RBM15	RBM15		RBM15	Putative RNA-binding protein 15	1	56	145.69	7263	29703000	30144000	13874000	25348000	20686000	29175000	27276000	123650000	95211000	98697000	76232000	83985000	101460000	26793000	19022000	69046000	98880000	56550000	202070000	108920000	157940000	124920000	192670000	124830000	5.37339e+07	4.65049e+07	2.724e+07	3.9236e+07	3.51295e+07	4.14748e+07	4.03524e+07	1.27769e+08	1.025e+08	1.11184e+08	8.86934e+07	8.83806e+07
8474	RGLRDSHSSEEDEASSQTDLSQTISK	3 Phospho (STY)	3102.22	Q5JTV8;Q5JTV8-3;Q5JTV8-2	TOR1AIP1	TOR1AIP1		TOR1AIP1	Torsin-1A-interacting protein 1	3	50	186.5	4527;4528;4529;4530;4531	0	25311000	0	18556000	23801000	41732000	37910000	78809000	77986000	72726000	75047000	154090000	131540000	37541000	0	91789000	40216000	121540000	106080000	143310000	143480000	216180000	123930000	174950000	0	3.90487e+07	0	2.87227e+07	4.04195e+07	5.93256e+07	5.60844e+07	8.14344e+07	8.39561e+07	8.19272e+07	8.73147e+07	1.62155e+08
8779	RPSALSQGRGQDLLSTVSIR	2 Phospho (STY)	2300.1	P07359	GP1BA	GP1BA		GP1BA	Platelet glycoprotein Ib alpha chain;Glycocalicin	2	31	213.44	1305;1306	0	0	0	0	14060000	0	14078000	65732000	94896000	97610000	52191000	65381000	100190000	56086000	0	116610000	116790000	106920000	216270000	226080000	169880000	89797000	233130000	98348000	0	0	0	0	2.3877e+07	0	2.08271e+07	6.79218e+07	1.02161e+08	1.0996e+08	6.07225e+07	6.88029e+07
8133	QPSPSHDGSLSPLQDR	2 Phospho (STY)	1879.75	Q96A00-2;Q96A00	PPP1R14A	PPP1R14A		PPP1R14A	Protein phosphatase 1 regulatory subunit 14A	2	39	139.04	6819;6820;6821;6822	41501000	50244000	35909000	59142000	54263000	62114000	64129000	0	0	0	0	0	16812000	0	48805000	0	113300000	141290000	187630000	197220000	263620000	299970000	267410000	22343000	7.50769e+07	7.75143e+07	7.05031e+07	9.15454e+07	9.21508e+07	8.83004e+07	9.48731e+07	0	0	0	0	0
5295	KLSVPTSDEEDEVPAPKPR	2 Phospho (STY)	2253	Q8NE71;Q8NE71-2	ABCF1	ABCF1		ABCF1	ATP-binding cassette sub-family F member 1	2	53	187.61	6174;6175;10850	29745000	11878000	11914000	39568000	31071000	37738000	57300000	106420000	119040000	84475000	24461000	105330000	103140000	31594000	18281000	60479000	92165000	44807000	182750000	116860000	143140000	173600000	170680000	126190000	5.38098e+07	1.83249e+07	2.33917e+07	6.1247e+07	5.27656e+07	5.36478e+07	8.47702e+07	1.09965e+08	1.28153e+08	9.51627e+07	2.84596e+07	1.10843e+08
12750	VSEEQTQPPSPAGAGMSTAMGR	Oxidation (M);Phospho (STY)	2283.95	Q16666-3;Q16666-2;Q16666	IFI16	IFI16		IFI16	Gamma-interferon-inducible protein 16	1	69	104.6	4233;4234;10492	44007000	20880000	29590000	48483000	48623000	38245000	4344300	122780000	129300000	84532000	89172000	86717000	143800000	42306000	41320000	71096000	99212000	79024000	72659000	146730000	157000000	109270000	144550000	65675000	7.96103e+07	3.22128e+07	5.80965e+07	7.50464e+07	8.25728e+07	5.43685e+07	6.427e+06	1.2687e+08	1.39198e+08	9.52269e+07	1.03749e+08	9.12556e+07
801	APGSPLSSEGAAGEGVR	Phospho (STY)	1620.71	Q6JBY9	RCSD1	RCSD1		RCSD1	CapZ-interacting protein	1	48	220.17	4947;4948;4949	20685000	68659000	13874000	66690000	27930000	92803000	27004000	76234000	62655000	60331000	57060000	65897000	53826000	42062000	45658000	76650000	50248000	98494000	61913000	222430000	65032000	192360000	92062000	275820000	3.742e+07	1.05924e+08	2.724e+07	1.03229e+08	4.74314e+07	1.31927e+08	3.995e+07	7.87737e+07	6.74515e+07	6.7964e+07	6.63874e+07	6.93459e+07
10007	SLGSTEGESESRPGK	Phospho (STY)	1599.68	O43566;O43566-5;O43566-6;O43566-4	RGS14	RGS14		RGS14	Regulator of G-protein signaling 14	1	35	169.43	490;491	54539000	12037000	23294000	22357000	0	9306800	16821000	101470000	53615000	30413000	73682000	26705000	131400000	10559000	0	58133000	184890000	116190000	86220000	85403000	280190000	53433000	321430000	152270000	9.86631e+07	1.85702e+07	4.5735e+07	3.46062e+07	0	1.32304e+07	2.48852e+07	1.0485e+08	5.77194e+07	3.42608e+07	8.57266e+07	2.81027e+07
12500	VKPETPPRQSHSGSISPYPK	2 Phospho (STY)	2351.07	Q9UQ35;Q9UQ35-2	SRRM2	SRRM2		SRRM2	Serine/arginine repetitive matrix protein 2	2	42	83.944	9045;9046;9047;9048;11321	15526000	0	0	16122000	35942000	50945000	32414000	78496000	53280000	79778000	75704000	84897000	113230000	40752000	0	81383000	98960000	115450000	52300000	107960000	173460000	136810000	263820000	185790000	2.80871e+07	0	0	2.49551e+07	6.10376e+07	7.24227e+07	4.79536e+07	8.1111e+07	5.73588e+07	8.98715e+07	8.80791e+07	8.93403e+07
5272	KLSGDQITLPTTVDYSSVPK	Phospho (STY)	2228.1	O00559;O00559-2	EBAG9	EBAG9		EBAG9	Receptor-binding cancer antigen expressed on SiSo cells	1	60	134.4	166	3287400	3736200	2438500	31763000	26202000	37857000	44128000	146140000	106980000	74663000	69963000	74176000	138330000	57995000	36899000	79210000	107440000	72696000	128030000	124320000	143020000	98756000	186860000	96942000	5.94703e+06	5.76405e+06	4.78771e+06	4.91657e+07	4.44969e+07	5.3817e+07	6.52834e+07	1.51009e+08	1.1517e+08	8.41093e+07	8.13997e+07	7.80582e+07
3065	FLESAAADFSDEDEDDDVDGREK	Phospho (STY)	2654.02	O43815-2;O43815	STRN	STRN		STRN	Striatin	1	77	303.02	519	30394000	35605000	19279000	38751000	27304000	37973000	46785000	94864000	84914000	87094000	86917000	91620000	102320000	43306000	27311000	101880000	96671000	119850000	120340000	179090000	124550000	84586000	108290000	94387000	5.49839e+07	5.49299e+07	3.78521e+07	5.99824e+07	4.63683e+07	5.39819e+07	6.92142e+07	9.80243e+07	9.14145e+07	9.81131e+07	1.01125e+08	9.64152e+07
95	AASAAAASAAAASAASGSPGPGEGSAGGEK	Acetyl (Protein N-term);Phospho (STY)	2508.08	Q13263;Q13263-2	TRIM28	TRIM28	TRIM28	TRIM28	Transcription intermediary factor 1-beta	1	57	173.48	3500;3501;3502;3503	36729000	52883000	22999000	53865000	38018000	69649000	67227000	71437000	63735000	42597000	43302000	45742000	59741000	24922000	49995000	45141000	88918000	106630000	131410000	173610000	160050000	151540000	151050000	130970000	6.64442e+07	8.15856e+07	4.51558e+07	8.33772e+07	6.45631e+07	9.9012e+07	9.94563e+07	7.38169e+07	6.86142e+07	4.79863e+07	5.03805e+07	4.8136e+07
11714	TLSVAAAFNEDEDSEPEEMPPEAK	Phospho (STY)	2685.1	Q8WW12	PCNP	PCNP		PCNP	PEST proteolytic signal-containing nuclear protein	1	92	154.26	6469;6470	26668000	23756000	13590000	32576000	32578000	28059000	37359000	77247000	77532000	52504000	74305000	68054000	66814000	87368000	43628000	98137000	68559000	162880000	145220000	92214000	158480000	142900000	117550000	151180000	4.82434e+07	3.66497e+07	2.66824e+07	5.04241e+07	5.53248e+07	3.98883e+07	5.52693e+07	7.98204e+07	8.34674e+07	5.91468e+07	8.64514e+07	7.16158e+07
119	AASPPASASDLIEQQQK	Phospho (STY)	1819.84	Q5VSL9-3;Q5VSL9-2;Q5VSL9	STRIP1	STRIP1		STRIP1	Striatin-interacting protein 1	1	94	223.76	4704	36684000	37498000	23784000	41102000	27056000	60839000	43322000	70442000	63929000	41354000	56129000	65150000	50160000	38080000	37867000	40762000	98205000	97885000	120640000	149200000	128730000	158280000	171040000	203830000	6.63627e+07	5.78503e+07	4.66971e+07	6.36214e+07	4.59472e+07	8.64878e+07	6.4091e+07	7.27887e+07	6.8823e+07	4.65861e+07	6.53042e+07	6.85598e+07
9108	RYSPPIQR	Phospho (STY)	1095.52	Q8IYB3;Q8IYB3-2	SRRM1	SRRM1		SRRM1	Serine/arginine repetitive matrix protein 1	1	99	142.71	5883	37973000	33018000	23827000	33278000	30513000	49709000	35407000	114050000	95272000	75545000	50909000	65017000	91182000	35764000	23277000	78799000	172920000	93675000	121730000	145150000	49204000	105800000	172960000	126140000	6.86946e+07	5.09388e+07	4.67815e+07	5.15107e+07	5.1818e+07	7.06656e+07	5.23815e+07	1.17849e+08	1.02565e+08	8.51029e+07	5.92309e+07	6.84199e+07
3173	FSKPPEDDDANSYENVLICK	Phospho (STY)	2420.02	Q9GZY6	LAT2	LAT2		LAT2	Linker for activation of T-cells family member 2	1	36	176.9	7688;11505	19717000	16031000	12168000	20910000	0	23395000	30200000	148090000	117090000	100870000	84483000	74870000	162750000	65398000	22737000	107310000	116370000	66154000	116290000	93534000	117880000	108980000	150870000	75541000	3.56688e+07	2.47319e+07	2.38904e+07	3.23664e+07	0	3.3258e+07	4.46782e+07	1.53023e+08	1.26054e+08	1.13632e+08	9.82932e+07	7.87885e+07
7361	NLEELEEKSTTPPPAEPVSLPQEPPKPR	Phospho (STY)	3188.56	Q9UN86-2	G3BP2	G3BP2		G3BP2	Ras GTPase-activating protein-binding protein 2	1	46	174.9	8893;11271;11272	12626000	0	0	0	0	5681200	0	223680000	211810000	127800000	114610000	164720000	223070000	81045000	0	211200000	64824000	29798000	96582000	56296000	51914000	32833000	81145000	42147000	2.28409e+07	0	0	0	0	8.07631e+06	0	2.31132e+08	2.28025e+08	1.43969e+08	1.33345e+08	1.73341e+08
9471	SETAPAAPAAPAPAEKTPVK	Acetyl (Protein N-term);Phospho (STY)	2024.98	P10412	HIST1H1E	HIST1H1E		HIST1H1E	Histone H1.4	1	54	135.33	1445;9935;9936	7248900	3735600	0	8220300	7590900	10816000	19824000	116230000	205330000	103950000	151750000	45818000	205220000	64259000	0	117190000	45807000	49596000	146790000	86011000	191520000	60207000	149430000	31664000	1.31135e+07	5.76313e+06	0	1.27241e+07	1.28911e+07	1.53759e+07	2.93278e+07	1.20102e+08	2.21049e+08	1.17102e+08	1.76556e+08	4.8216e+07
3916	GSGFPDGEGSSRRPTLTTFFGR	Phospho (STY)	2408.09	P16150	SPN	SPN		SPN	Leukosialin	1	52	137.24	1563;1564;9965;9966;9967	0	0	0	0	14180000	0	0	62068000	27401000	18243000	42944000	4269100	58739000	0	0	14782000	169170000	90175000	255550000	110360000	268280000	114230000	453010000	124560000	0	0	0	0	2.40808e+07	0	0	6.41357e+07	2.94986e+07	2.05511e+07	4.99639e+07	4.49254e+06
4704	ILEQQNSSRTLEK	Phospho (STY)	1624.78	Q16181-2;Q16181	SEPT7	SEPT7		SEPT7	Septin-7	1	42	174.87	4176;4177;10478	64250000	0	28169000	22109000	39037000	33613000	30996000	15844000	203670000	109430000	96099000	116190000	149030000	41987000	21474000	91861000	16338000	104120000	125570000	69032000	134730000	63275000	115080000	132620000	1.16231e+08	0	5.53065e+07	3.42223e+07	6.62936e+07	4.77837e+07	4.58558e+07	1.63718e+07	2.19262e+08	1.23275e+08	1.11808e+08	1.22271e+08
10324	SPEKIEEVLSPEGSPSKSPSK	Phospho (STY)	2291.09	Q9UEY8-2;Q9UEY8	ADD3	ADD3		ADD3	Gamma-adducin	1	59	241.22	8567;8568;8569;8570;8571	56076000	24304000	19402000	24204000	25139000	20748000	32856000	76868000	53833000	63371000	65637000	44876000	66179000	23718000	13760000	41825000	154860000	100340000	143870000	116550000	173350000	128130000	255880000	93731000	1.01444e+08	3.74952e+07	3.80936e+07	3.74652e+07	4.26917e+07	2.94951e+07	4.86075e+07	7.94288e+07	5.79541e+07	7.13887e+07	7.63665e+07	4.72247e+07
307	AEGEWEDQEALDYFSDKESGK	Phospho (STY)	2512	Q9NYF8-3;Q9NYF8-2;Q9NYF8	BCLAF1	BCLAF1		BCLAF1	Bcl-2-associated transcription factor 1	1	65	314.37	8285;8286	28261000	36754000	24728000	49513000	32547000	83730000	69592000	64505000	49587000	45045000	51934000	50882000	75518000	29594000	57927000	60455000	70097000	104680000	108960000	145880000	156860000	161110000	139770000	121420000	5.11252e+07	5.67025e+07	4.85505e+07	7.66408e+07	5.52721e+07	1.19029e+08	1.02955e+08	6.66539e+07	5.33831e+07	5.07441e+07	6.04235e+07	5.35451e+07
12714	VQRPKEESSEDENEVSNILR	2 Phospho (STY)	2517.08	Q01804-5;Q01804-3;Q01804	OTUD4	OTUD4		OTUD4	OTU domain-containing protein 4	2	21	219.26	3031;3032	0	28946000	0	29759000	0	23595000	37892000	130130000	146030000	137950000	125310000	0	145820000	54978000	0	95553000	0	0	141740000	98976000	143760000	146960000	194940000	120420000	0	4.46567e+07	0	4.60637e+07	0	3.35423e+07	5.60578e+07	1.34465e+08	1.57209e+08	1.55403e+08	1.45794e+08	0
9467	SETAPAAPAAAPPAEKAPVK	Acetyl (Protein N-term);Phospho (STY)	1994.97	P16403	HIST1H1C	HIST1H1C		HIST1H1C	Histone H1.2	1	55	134.28	1591;9977	18798000	11205000	7682600	17554000	18869000	2274000	17704000	112740000	119410000	116890000	63859000	66442000	83962000	42779000	0	167680000	121210000	98004000	125530000	96683000	115100000	65986000	227000000	82216000	3.40063e+07	1.72866e+07	1.50839e+07	2.71717e+07	3.20438e+07	3.23269e+06	2.61915e+07	1.16496e+08	1.28551e+08	1.31679e+08	7.42978e+07	6.99194e+07
12155	VAAAAGSGPSPPGSPGHDRER	2 Phospho (STY)	2131.88	Q9BTU6	PI4K2A	PI4K2A		PI4K2A	Phosphatidylinositol 4-kinase type 2-alpha	2	68	191.15	7463;7464;7465	20753000	22053000	10920000	19330000	14909000	18878000	17968000	127000000	162500000	97355000	137540000	151840000	135920000	58592000	10196000	103940000	76308000	66814000	93909000	102670000	95349000	74119000	100860000	66525000	3.7543e+07	3.40224e+07	2.14401e+07	2.99207e+07	2.53188e+07	2.68367e+07	2.6582e+07	1.31231e+08	1.7494e+08	1.09672e+08	1.60023e+08	1.59787e+08
10433	SPSGGAAGPLLTPSQSLDGSRR	2 Phospho (STY)	2270.01	Q96CX2	KCTD12	KCTD12		KCTD12	BTB/POZ domain-containing protein KCTD12	2	40	287.66	6890;6891;6892;6893;6894;10965	0	59078000	0	68457000	0	67376000	0	6341500	0	140850000	0	179920000	0	112080000	37243000	144650000	0	167450000	34616000	213410000	22708000	264840000	34416000	231240000	0	9.1143e+07	0	1.05964e+08	0	9.57807e+07	0	6.55276e+06	0	1.5867e+08	0	1.89337e+08
9414	SELNEIKENQRSPVR	Phospho (STY)	1877.9	Q13427	PPIG	PPIG		PPIG	Peptidyl-prolyl cis-trans isomerase G	1	56	204.94	3562	28991000	29330000	17677000	31372000	34264000	54360000	38415000	21875000	0	12395000	50449000	66150000	97364000	24515000	35136000	10256000	28875000	110840000	152530000	178990000	187070000	145200000	276710000	151110000	5.24458e+07	4.52491e+07	3.47067e+07	4.85605e+07	5.8188e+07	7.72774e+07	5.68315e+07	2.26037e+07	0	1.39632e+07	5.86958e+07	6.96122e+07
2803	ETPHSPGVEDAPIAK	Phospho (STY)	1626.73	Q9UHB6;Q9UHB6-4;Q9UHB6-3;Q9UHB6-2;Q9UHB6-5	LIMA1	LIMA1		LIMA1	LIM domain and actin-binding protein 1	1	38	286.85	8616	35920000	102450000	0	85876000	0	121310000	35866000	104050000	117940000	161810000	87169000	133070000	102030000	80618000	60095000	163760000	33268000	59622000	34449000	90904000	0	72197000	34542000	66221000	6.49806e+07	1.58056e+08	0	1.32927e+08	0	1.72453e+08	5.30605e+07	1.07516e+08	1.26969e+08	1.82282e+08	1.01418e+08	1.40035e+08
466	AGSPFSPPPSSSSLTGEAAISR	Phospho (STY)	2181.99	Q96JY6;Q96JY6-3;Q96JY6-5;Q96JY6-4;Q96JY6-2	PDLIM2	PDLIM2		PDLIM2	PDZ and LIM domain protein 2	1	126	176.46	7042;7043	35452000	19706000	24076000	31858000	6684300	19396000	44399000	128130000	110820000	73692000	93196000	54026000	99358000	35260000	24509000	48852000	111340000	65049000	126670000	120750000	197150000	102490000	124880000	85174000	6.4134e+07	3.04016e+07	4.72704e+07	4.93127e+07	1.13514e+07	2.75731e+07	6.56843e+07	1.32399e+08	1.19304e+08	8.30155e+07	1.0843e+08	5.68536e+07
6133	LLPEGEETLESDDEKDEHTSK	Phospho (STY)	2480.05	Q8N6N3	C1orf52	C1orf52		C1orf52	UPF0690 protein C1orf52	1	47	195.03	6049;6050;10831	0	43710000	25840000	47063000	20041000	28240000	50395000	149270000	72090000	94137000	86272000	69921000	117870000	0	17735000	68305000	52317000	94089000	135600000	150320000	141330000	100800000	169440000	38112000	0	6.74339e+07	5.07338e+07	7.28484e+07	3.40341e+07	4.01456e+07	7.45549e+07	1.54243e+08	7.76088e+07	1.06047e+08	1.00375e+08	7.35805e+07
4713	ILGSASPEEEQEKPILDRPTR	Phospho (STY)	2444.19	Q7Z422-2;Q7Z422-4;Q7Z422-3;Q7Z422-5;Q7Z422	SZRD1	SZRD1		SZRD1	SUZ domain-containing protein 1	1	39	133.76	5396;5397	8507700	41677000	7355700	50786000	8720100	61836000	13022000	28530000	18997000	115180000	22404000	96908000	38229000	60035000	48195000	63832000	23838000	167870000	38342000	245200000	47568000	256340000	57057000	251720000	1.53908e+07	6.42975e+07	1.44421e+07	7.86112e+07	1.48087e+07	8.79052e+07	1.92649e+07	2.94804e+07	2.04513e+07	1.29753e+08	2.60663e+07	1.0198e+08
3745	GPPASSPAPAPK	Phospho (STY)	1155.53	Q15942;Q15942-2	ZYX	ZYX		ZYX	Zyxin	1	45	199.38	4171;4172	33870000	22783000	20919000	22364000	0	16407000	25762000	125650000	157270000	76191000	105720000	105520000	147460000	45421000	14440000	106740000	120650000	78006000	127270000	60472000	110310000	76017000	106840000	62411000	6.12721e+07	3.51486e+07	4.1072e+07	3.46171e+07	0	2.3324e+07	3.81126e+07	1.29836e+08	1.6931e+08	8.58306e+07	1.23002e+08	1.11043e+08
10671	SRSGEGEVSGLMR	Oxidation (M);Phospho (STY)	1459.61	Q13263;Q13263-2	TRIM28	TRIM28	TRIM28	TRIM28	Transcription intermediary factor 1-beta	1	52	97.423	3517;3518	22118000	96933000	13518000	71114000	16228000	115090000	16324000	10861000	13121000	140960000	11408000	96803000	9144200	59200000	58848000	131130000	45838000	92379000	41803000	211050000	25020000	171580000	30355000	267380000	4.00123e+07	1.49544e+08	2.6541e+07	1.10077e+08	2.75588e+07	1.6361e+08	2.41499e+07	1.12228e+07	1.41255e+07	1.58794e+08	1.32728e+07	1.01869e+08
8567	RKASGPPVSELITK	Phospho (STY)	1561.82	P16402;P10412	HIST1H1D;HIST1H1E	HIST1H1D;HIST1H1E		HIST1H1D;HIST1H1E	Histone H1.3;Histone H1.4	1	54	174.04	1439	98141000	67472000	45326000	62115000	53539000	62518000	66196000	43190000	33120000	75179000	20134000	23235000	27979000	22049000	29388000	73789000	77785000	107650000	88143000	125490000	151480000	152290000	144210000	117610000	1.77541e+08	1.04093e+08	8.89923e+07	9.61473e+07	9.09213e+07	8.88747e+07	9.7931e+07	4.46288e+07	3.56555e+07	8.46906e+07	2.34252e+07	2.44511e+07
1168	ATNESEDEIPQLVPIGK	Phospho (STY)	1918.89	O76021-2;O76021	RSL1D1	RSL1D1		RSL1D1	Ribosomal L1 domain-containing protein 1	1	46	211.43	931;9828	14964000	7275200	8035900	15076000	0	20268000	35539000	113820000	139890000	105180000	149100000	96963000	153510000	38694000	16779000	141260000	27431000	53237000	46295000	120320000	107910000	105510000	151550000	98654000	2.70704e+07	1.12239e+07	1.57775e+07	2.3336e+07	0	2.88127e+07	5.25768e+07	1.17612e+08	1.50599e+08	1.18487e+08	1.73473e+08	1.02038e+08
11947	TSLAEDSCLGRHSPVPRPASR	2 Phospho (STY)	2452.07	Q13469-3;Q13469-4;Q13469-2;Q13469;Q13469-5	NFATC2	NFATC2		NFATC2	Nuclear factor of activated T-cells, cytoplasmic 2	2	39	143.27	3614;3615;3616	0	0	13834000	16186000	21254000	0	17676000	149510000	166750000	48314000	63657000	93006000	60919000	29373000	0	36141000	152810000	114860000	131290000	110620000	150480000	115440000	167880000	105710000	0	0	2.71614e+07	2.50542e+07	3.60941e+07	0	2.61501e+07	1.54491e+08	1.79515e+08	5.44267e+07	7.40628e+07	9.78738e+07
5223	KKSPNELVDDLFK	Phospho (STY)	1611.79	Q9UNZ2-4;Q9UNZ2;Q9UNZ2-5	NSFL1C	NSFL1C		NSFL1C	NSFL1 cofactor p47	1	57	169.49	8906	30689000	25659000	18732000	48166000	23036000	27724000	19184000	76664000	84110000	19796000	49142000	51307000	64104000	52310000	33526000	166340000	205180000	58863000	77521000	100470000	69001000	124250000	103890000	231730000	5.55176e+07	3.95856e+07	3.67781e+07	7.45558e+07	3.91203e+07	3.9412e+07	2.8381e+07	7.9218e+07	9.05489e+07	2.23006e+07	5.71751e+07	5.39923e+07
9215	SASPHDVDLCLVSPCEFEHR	2 Phospho (STY)	2513.97	Q66K74-2;Q66K74	MAP1S	MAP1S		MAP1S	Microtubule-associated protein 1S;MAP1S heavy chain;MAP1S light chain	2	47	254.71	4830;4831;4832	0	43803000	0	102010000	0	104240000	10274000	0	23804000	65318000	0	75600000	29224000	26613000	78410000	57775000	13202000	176900000	24465000	292250000	35258000	294710000	30667000	271630000	0	6.75774e+07	0	1.579e+08	0	1.48186e+08	1.51995e+07	0	2.56263e+07	7.3582e+07	0	7.95568e+07
12293	VEEEQEADEEDVSEEEAESK	Phospho (STY)	2388.89	Q9H3N1	TMX1	TMX1		TMX1	Thioredoxin-related transmembrane protein 1	1	76	235.23	7811;7812	49396000	68572000	29537000	41673000	17389000	101860000	58614000	15996000	44305000	9133000	36536000	37900000	44864000	12825000	46693000	25042000	76038000	132500000	104140000	225300000	148680000	127620000	137730000	155980000	8.93592e+07	1.0579e+08	5.79924e+07	6.45053e+07	2.95304e+07	1.44803e+08	8.67142e+07	1.65289e+07	4.76967e+07	1.02885e+07	4.25084e+07	3.98836e+07
2629	EQAEGSEPTSGTEGPEHSVNGPASPALNQGS	Phospho (STY)	3100.29	P08575-2;P08575	PTPRC	PTPRC		PTPRC	Receptor-type tyrosine-protein phosphatase C	1	23	178.17	1341;1342	0	65037000	0	73892000	0	81579000	0	97227000	71666000	89278000	37880000	103770000	54973000	88400000	0	115880000	0	139270000	0	216080000	41047000	206460000	51671000	198190000	0	1.00336e+08	0	1.14377e+08	0	1.15972e+08	0	1.00466e+08	7.71523e+07	1.00573e+08	4.40721e+07	1.09201e+08
203	ADIDVSGPKVDIDTPDIDIHGPEGK	Phospho (STY)	2682.24	Q09666	AHNAK	AHNAK		AHNAK	Neuroblast differentiation-associated protein AHNAK	1	36	187.32	10291	0	46640000	0	60855000	0	47402000	0	17189000	36535000	399140000	4091500	153580000	15954000	43365000	7259700	135010000	0	203370000	20307000	275990000	0	90086000	25601000	144760000	0	7.19542e+07	0	9.4197e+07	0	6.7386e+07	0	1.77616e+07	3.93319e+07	4.49639e+08	4.76033e+06	1.61618e+08
5418	KQSFDDNDSEELEDKDSK	Phospho (STY)	2207.87	O60841	EIF5B	EIF5B		EIF5B	Eukaryotic translation initiation factor 5B	1	47	243.91	687;688	38057000	2342300	13675000	38071000	23266000	47433000	31381000	148090000	188370000	107180000	79432000	84148000	109500000	44546000	0	80237000	63483000	61776000	97678000	68452000	94582000	84511000	143910000	68623000	6.88466e+07	3.6136e+06	2.68493e+07	5.89298e+07	3.95109e+07	6.74301e+07	4.64254e+07	1.53023e+08	2.0279e+08	1.2074e+08	9.24165e+07	8.85521e+07
12649	VPASPLPGLER	Phospho (STY)	1214.61	Q7KZI7-13;Q7KZI7-15;Q7KZI7-16;Q7KZI7-14;Q7KZI7-10;Q7KZI7-7;Q7KZI7-2;Q7KZI7-5;Q7KZI7-4;Q7KZI7-9;Q7KZI7-12;Q7KZI7-3;Q7KZI7-6;Q7KZI7-11;Q7KZI7-8;Q7KZI7	MARK2	MARK2	MARK2	MARK2	Serine/threonine-protein kinase MARK2	1	58	153.14	5314	30496000	28242000	15417000	29114000	20504000	34171000	29095000	70217000	97144000	64737000	84784000	78207000	195580000	36696000	39414000	149350000	48156000	67838000	95003000	125620000	108220000	106250000	97839000	65342000	5.51684e+07	4.35706e+07	3.02695e+07	4.50653e+07	3.48204e+07	4.8577e+07	4.30434e+07	7.25562e+07	1.04581e+08	7.29275e+07	9.86434e+07	8.23002e+07
12410	VGSLDNVGHLPAGGAVK	Phospho (STY)	1669.82	P27816-5;P27816;P27816-2;P27816-6;P27816-4	MAP4	MAP4		MAP4	Microtubule-associated protein 4	1	39	190.91	1918	25313000	11833000	0	10508000	15744000	9388800	73688000	248740000	178240000	30909000	160270000	82873000	148350000	0	7667000	27517000	36198000	17040000	144990000	22322000	143490000	18157000	271160000	20006000	4.57922e+07	1.82554e+07	0	1.62652e+07	2.67369e+07	1.3347e+07	1.09015e+08	2.57027e+08	1.91885e+08	3.48196e+07	1.86469e+08	8.72104e+07
9896	SKPSSPVVSEKEFNLDDNIPEDDSGVPTPEDAGK	2 Phospho (STY)	3758.61	O75995	SASH3	SASH3		SASH3	SAM and SH3 domain-containing protein 3	2	22	117.81	924;925;926;927	0	0	0	0	0	0	0	0	0	128620000	0	184080000	0	0	0	204160000	18333000	146560000	102860000	234680000	112940000	225110000	120880000	225270000	0	0	0	0	0	0	0	0	0	1.44893e+08	0	1.93714e+08
9755	SHSANDSEEFFREDDGGADLHNATNLR	Phospho (STY)	3083.26	Q6ICG6-3;Q6ICG6;Q6ICG6-2	KIAA0930	KIAA0930		KIAA0930	Uncharacterized protein KIAA0930	1	47	188.4	4925;4926	32951000	0	20386000	34141000	23397000	39374000	35385000	138000000	90902000	85730000	84146000	73952000	83390000	41369000	31028000	111340000	110500000	155520000	168060000	77176000	82556000	79836000	102100000	0	5.96096e+07	0	4.00255e+07	5.28466e+07	3.97334e+07	5.59735e+07	5.23489e+07	1.42597e+08	9.78609e+07	9.65765e+07	9.79011e+07	7.78225e+07
2251	EGEEPTVYSDEEEPKDESAR	Phospho (STY)	2374.93	O00264-2;O00264	PGRMC1	PGRMC1		PGRMC1	Membrane-associated progesterone receptor component 1	1	32	132.72	131	32473000	48779000	0	0	41859000	107500000	47665000	51358000	54647000	37454000	41307000	49386000	57600000	0	52399000	42367000	72786000	82648000	108280000	142530000	133710000	123230000	185840000	187120000	5.87449e+07	7.52542e+07	0	0	7.1086e+07	1.5282e+08	7.05161e+07	5.30689e+07	5.88304e+07	4.21927e+07	4.80593e+07	5.19708e+07
1161	ATISDEEIER	Phospho (STY)	1241.52	Q9UQN3;Q9UQN3-2	CHMP2B	CHMP2B		CHMP2B	Charged multivesicular body protein 2b	1	47	161.23	9150	31689000	33730000	18030000	33562000	25563000	41282000	36994000	102710000	91974000	64462000	71929000	59984000	96301000	43738000	15016000	84430000	70280000	95886000	112590000	110860000	88481000	104290000	165610000	100980000	5.73266e+07	5.20372e+07	3.53998e+07	5.19503e+07	4.34117e+07	5.86859e+07	5.47293e+07	1.06132e+08	9.9015e+07	7.26177e+07	8.3687e+07	6.31234e+07
1138	ATAPQTQHVSPMR	Phospho (STY)	1502.67	P29692;P29692-2;P29692-4;P29692-3	EEF1D	EEF1D		EEF1D	Elongation factor 1-delta	1	40	159.69	1971	0	5998300	23567000	5950900	26771000	52530000	5406800	108390000	77506000	66080000	10251000	8197900	92128000	32477000	0	50202000	122000000	89531000	169090000	121800000	130400000	87727000	274850000	134860000	0	9.25392e+06	4.6271e+07	9.21135e+06	4.54632e+07	7.46759e+07	7.99888e+06	1.12001e+08	8.34394e+07	7.44404e+07	1.19267e+07	8.62696e+06
13205	YQDEVFGGFVTEPQEESEEEVEEPEER	Phospho (STY)	3295.32	Q13283	G3BP1	G3BP1		G3BP1	Ras GTPase-activating protein-binding protein 1	1	38	122.09	3522	29707000	41179000	21851000	58053000	36441000	85947000	92146000	57172000	54284000	46785000	50586000	51744000	126120000	0	35032000	37359000	8945900	93466000	125600000	122920000	139580000	127780000	105660000	143610000	5.37411e+07	6.35292e+07	4.29019e+07	8.98598e+07	6.1885e+07	1.22181e+08	1.36322e+08	5.90766e+07	5.84396e+07	5.27042e+07	5.88551e+07	5.44522e+07
1391	CSDVSELSSSPPGPYHQEPYVCKPEER	Phospho (STY)	3213.34	Q9Y478	PRKAB1	PRKAB1		PRKAB1	5'-AMP-activated protein kinase subunit beta-1	1	50	197.83	9364;9365;9366	0	20242000	16857000	24331000	0	0	29258000	134390000	104020000	78615000	99066000	74040000	115650000	38551000	0	95733000	104060000	81320000	107150000	74729000	120930000	96584000	161650000	112500000	0	3.12285e+07	3.30967e+07	3.76618e+07	0	0	4.32846e+07	1.38867e+08	1.11983e+08	8.85613e+07	1.1526e+08	7.79151e+07
12334	VESEESGDEEGKKHSSGIVADLSEQSLK	2 Phospho (STY)	3133.34	Q15435;Q15435-3	PPP1R7	PPP1R7		PPP1R7	Protein phosphatase 1 regulatory subunit 7	2	36	151.4	4097;4098;4099;4100	40442000	48623000	21829000	57505000	52279000	55060000	90510000	40926000	37602000	30590000	25284000	35614000	36912000	0	30963000	0	116010000	72590000	119760000	146490000	110160000	163870000	193750000	151320000	7.31611e+07	7.50135e+07	4.28587e+07	8.90115e+07	8.87815e+07	7.82725e+07	1.33901e+08	4.22894e+07	4.04806e+07	3.44602e+07	2.94171e+07	3.7478e+07
4190	HGSGADSDYENTQSGDPLLGLEGK	2 Phospho (STY)	2606.02	Q9Y2X7;Q9Y2X7-3	GIT1	GIT1		GIT1	ARF GTPase-activating protein GIT1	2	44	139.82	9295;9296;11520	12415000	27510000	7717700	42630000	11233000	50160000	32166000	73852000	96090000	50171000	67714000	84657000	86207000	24576000	29032000	57376000	40191000	106510000	62518000	198850000	82384000	159880000	98451000	175710000	2.24592e+07	4.24413e+07	1.51528e+07	6.59866e+07	1.90762e+07	7.13067e+07	4.75867e+07	7.63123e+07	1.03446e+08	5.65186e+07	7.8783e+07	8.90878e+07
9699	SGSPSDNSGAEEMEVSLAKPK	Phospho (STY)	2198.94	P31749-2;P31749	AKT1	AKT1	AKT1	AKT1	RAC-alpha serine/threonine-protein kinase	1	63	159.36	2009;2010;2011;2012	32594000	33530000	20836000	32514000	20263000	58395000	24484000	123430000	84235000	64054000	82142000	91318000	83275000	37257000	21308000	77708000	92334000	74870000	99457000	97133000	96894000	103330000	133190000	89083000	5.89638e+07	5.17287e+07	4.0909e+07	5.03282e+07	3.44111e+07	8.30135e+07	3.62219e+07	1.27542e+08	9.06835e+07	7.21581e+07	9.55695e+07	9.60974e+07
11614	TKFASDDEHDEHDENGATGPVKR	Phospho (STY)	2634.1	P05455	SSB	SSB		SSB	Lupus La protein	1	44	241.77	1258	0	0	0	0	0	0	0	262820000	122680000	156530000	100470000	102000000	180920000	49041000	0	77979000	151140000	0	120330000	0	115230000	49934000	180940000	0	0	0	0	0	0	0	0	2.71576e+08	1.32072e+08	1.76334e+08	1.16894e+08	1.07338e+08
12621	VMTIPYQPMPASSPVICAGGQDR	Phospho (STY)	2554.14	Q15365	PCBP1	PCBP1		PCBP1	Poly(rC)-binding protein 1	1	48	145.34	4073;4074	0	0	0	44691000	0	2052000	35033000	102290000	91082000	87934000	75325000	93853000	68302000	30284000	36493000	67656000	86993000	110450000	110840000	167030000	77685000	122990000	134340000	121400000	0	0	0	6.91768e+07	0	2.91709e+06	5.18282e+07	1.05698e+08	9.80547e+07	9.90594e+07	8.76382e+07	9.87651e+07
5213	KKEPAITSQNSPEAR	Phospho (STY)	1734.83	P23193-2;P23193	TCEA1	TCEA1		TCEA1	Transcription elongation factor A protein 1	1	47	215.59	1819;1820	41728000	57322000	27194000	39193000	33070000	63200000	40291000	43614000	51162000	38037000	32197000	35728000	52072000	20251000	33608000	42496000	100130000	105440000	123960000	149510000	123770000	75114000	189670000	142140000	7.54875e+07	8.84339e+07	5.33922e+07	6.06665e+07	5.61603e+07	8.98442e+07	5.96069e+07	4.5067e+07	5.50786e+07	4.28494e+07	3.74602e+07	3.75979e+07
8701	RNSLTGEEGQLAR	Phospho (STY)	1509.69	Q9BX95	SGPP1	SGPP1		SGPP1	Sphingosine-1-phosphate phosphatase 1	1	31	184.22	7520;11076	24553000	0	0	22065000	19263000	33964000	24605000	115330000	102870000	52037000	44814000	77125000	97376000	24562000	0	51257000	108520000	43630000	121850000	131020000	125010000	80802000	211990000	143580000	4.44173e+07	0	0	3.41542e+07	3.27129e+07	4.82827e+07	3.64009e+07	1.19172e+08	1.10745e+08	5.86207e+07	5.21396e+07	8.11616e+07
9911	SKSFSLR	Phospho (STY)	903.422	Q9BT23	LIMD2	LIMD2		LIMD2	LIM domain-containing protein 2	1	64	178.84	7441	50360000	47766000	24476000	40205000	31753000	49769000	29787000	91746000	87861000	69918000	57419000	99701000	86299000	28543000	24335000	0	141460000	53044000	198000000	110760000	98011000	46186000	122450000	66208000	9.11032e+07	7.36914e+07	4.80558e+07	6.2233e+07	5.39237e+07	7.07509e+07	4.40672e+07	9.48024e+07	9.45871e+07	7.8764e+07	6.68051e+07	1.04919e+08
8674	RLSTSPDVIQGHQPR	Phospho (STY)	1769.86	Q9Y385	UBE2J1	UBE2J1		UBE2J1	Ubiquitin-conjugating enzyme E2 J1	1	47	123.19	9313;9314;11361	34092000	22676000	10567000	18236000	15688000	17512000	13442000	160660000	118240000	134360000	74283000	90050000	122790000	61027000	9318200	146340000	67873000	63264000	90197000	54427000	77040000	49450000	147240000	56820000	6.16737e+07	3.49836e+07	2.07471e+07	2.82274e+07	2.66418e+07	2.48948e+07	1.98862e+07	1.66012e+08	1.27292e+08	1.51359e+08	8.64258e+07	9.4763e+07
11604	TIVMGASFR	Oxidation (M);Phospho (STY)	1076.47	P37837	TALDO1	TALDO1		TALDO1	Transaldolase	1	58	85.554	2146	33963000	73388000	42199000	30197000	63784000	81218000	85612000	10953000	20115000	6797400	18646000	11603000	22603000	12154000	40585000	15578000	75766000	90419000	131520000	192120000	116190000	127310000	147100000	201760000	6.14404e+07	1.1322e+08	8.28528e+07	4.67417e+07	1.0832e+08	1.15458e+08	1.26655e+08	1.13179e+07	2.16549e+07	7.6574e+06	2.1694e+07	1.22103e+07
10666	SRSFDYNYR	2 Phospho (STY)	1366.47	O75494-6;O75494-3;O75494-5;O75494-4;O75494-2;O75494	SRSF10	SRSF10		SRSF10	Serine/arginine-rich splicing factor 10	2	47	194.51	859;863;11432;11433	28217000	51382000	28590000	54444000	48311000	82315000	44334000	6002800	25328000	0	20748000	0	33640000	8650700	59851000	18307000	65743000	104570000	110290000	174620000	141740000	204450000	153170000	186830000	5.10456e+07	7.927e+07	5.61331e+07	8.42734e+07	8.2043e+07	1.17018e+08	6.55882e+07	6.20278e+06	2.7267e+07	0	2.41396e+07	0
9730	SGTPPRQGSITSPQANEQSVTPQRR	3 Phospho (STY)	2918.25	Q9UQ35;Q9UQ35-2	SRRM2	SRRM2		SRRM2	Serine/arginine repetitive matrix protein 2	3	31	137.91	9039;9040;9041;9079;11302;11303;11310	0	0	0	22970000	26656000	27875000	30795000	115100000	111640000	57057000	127810000	48913000	118330000	27938000	0	93600000	95525000	75456000	118540000	124050000	134630000	59561000	120220000	111380000	0	0	0	3.55551e+07	4.52679e+07	3.96267e+07	4.55584e+07	1.18934e+08	1.20186e+08	6.42758e+07	1.48703e+08	5.1473e+07
11215	SVSTTNIAGHFNDESPLGLR	Phospho (STY)	2194.01	Q92974-3;Q92974-2;Q92974	ARHGEF2	ARHGEF2		ARHGEF2	Rho guanine nucleotide exchange factor 2	1	40	218.25	6783;6784;6785;10945	34850000	27733000	0	32731000	30933000	35894000	33619000	112620000	64175000	52038000	78465000	68637000	84573000	35847000	39036000	59849000	92495000	102260000	135470000	118900000	7134600	125430000	169210000	106200000	6.3045e+07	4.27853e+07	0	5.0664e+07	5.25312e+07	5.10264e+07	4.97363e+07	1.16372e+08	6.90878e+07	5.86218e+07	9.12914e+07	7.22293e+07
8882	RRSPSPAPPPR	2 Phospho (STY)	1376.61	Q8IYB3;Q8IYB3-2	SRRM1	SRRM1		SRRM1	Serine/arginine repetitive matrix protein 1	2	42	112.67	5872;5873	29077000	32703000	16383000	28207000	24498000	35212000	30392000	60731000	79043000	45681000	43791000	56735000	70792000	29189000	15629000	59941000	78016000	85644000	121530000	143650000	121430000	135220000	168330000	120750000	5.26014e+07	5.04528e+07	3.21661e+07	4.36614e+07	4.16031e+07	5.00569e+07	4.49622e+07	6.27542e+07	8.5094e+07	5.14605e+07	5.09494e+07	5.97044e+07
9664	SGPKPFSAPKPQTSPSPK	2 Phospho (STY)	1996.91	Q01518-2;Q01518	CAP1	CAP1		CAP1	Adenylyl cyclase-associated protein 1	2	36	91.238	3021;3022;10258	44668000	35744000	0	0	31653000	40473000	69282000	129680000	102740000	4934900	4525000	3314300	86942000	46296000	0	57433000	119060000	74794000	111110000	130870000	124820000	137150000	180870000	91754000	8.08061e+07	5.51443e+07	0	0	5.37539e+07	5.75358e+07	1.02497e+08	1.34e+08	1.10605e+08	5.55926e+06	5.26469e+06	3.48776e+06
501	AHSPVQSGLPGMQNLK	Acetyl (Protein N-term);Phospho (STY)	1784.83	Q9Y6E0-2	STK24	STK24	STK24	STK24	Serine/threonine-protein kinase 24;Serine/threonine-protein kinase 24 36 kDa subunit;Serine/threonine-protein kinase 24 12 kDa subunit	1	52	236.66	9559	5665100	31524000	4490800	32037000	5660500	78932000	8761700	28696000	11297000	46770000	19233000	57948000	9547400	44096000	51957000	107120000	31430000	70103000	46122000	379800000	69795000	252790000	68480000	164260000	1.02484e+07	4.86339e+07	8.81716e+06	4.95898e+07	9.6128e+06	1.12209e+08	1.29621e+07	2.9652e+07	1.21618e+07	5.26873e+07	2.2377e+07	6.09809e+07
11612	TKEYVSNDAAQSDDEEKLQSQPTDTDGGR	Phospho (STY)	3263.37	Q5JSH3-2;Q5JSH3;Q5JSH3-4	WDR44	WDR44		WDR44	WD repeat-containing protein 44	1	30	112.08	4505	25164000	18619000	15356000	0	20081000	30453000	24444000	121910000	108800000	83586000	64801000	92016000	147410000	0	0	101370000	64078000	54554000	110540000	14853000	109220000	92856000	218910000	106480000	4.55226e+07	2.87246e+07	3.01497e+07	0	3.41021e+07	4.32915e+07	3.61627e+07	1.25971e+08	1.17129e+08	9.41612e+07	7.53938e+07	9.68319e+07
5172	KGTENGVNGTLTSNVADSPR	Phospho (STY)	2095.95	Q15629-2;Q15629	TRAM1	TRAM1		TRAM1	Translocating chain-associated membrane protein 1	1	44	190.5	4116	42526000	24401000	17725000	24366000	29048000	35624000	42961000	130690000	126420000	73916000	133710000	73099000	107020000	64494000	26018000	83302000	47828000	40752000	105660000	79029000	79963000	60290000	111180000	57063000	7.69311e+07	3.76448e+07	3.4801e+07	3.77159e+07	4.93301e+07	5.06426e+07	6.35569e+07	1.35044e+08	1.36098e+08	8.32678e+07	1.55567e+08	7.69249e+07
9553	SFSKEELMSSDLEETAGSTSIPK	Phospho (STY)	2552.12	O00567	NOP56	NOP56		NOP56	Nucleolar protein 56	1	48	155.16	176;177	37120000	29074000	0	39491000	28986000	33696000	40428000	94418000	66708000	69597000	69320000	78391000	82222000	43908000	0	63148000	70222000	81273000	112020000	116580000	130160000	96586000	141000000	92226000	6.71515e+07	4.48541e+07	0	6.11278e+07	4.92248e+07	4.79017e+07	5.98096e+07	9.75634e+07	7.18147e+07	7.84024e+07	8.06515e+07	8.24938e+07
2258	EGESLEDLMK	Phospho (STY)	1229.49	P13796	LCP1	LCP1		LCP1	Plastin-2	1	40	152.69	1514	33598000	54782000	23298000	56398000	36553000	86126000	56370000	74915000	61020000	31509000	52915000	32445000	46979000	24594000	50087000	43905000	38622000	67268000	107090000	113010000	103090000	142640000	120860000	145240000	6.07801e+07	8.45153e+07	4.57429e+07	8.7298e+07	6.20752e+07	1.22435e+08	8.33944e+07	7.74107e+07	6.56913e+07	3.54955e+07	6.15649e+07	3.41431e+07
9541	SFSADNFIGIQR	Phospho (STY)	1433.63	Q8N7R7-3;Q8N7R7;Q8N7R7-2	CCNYL1	CCNYL1		CCNYL1	Cyclin-Y-like protein 1	1	74	238.88	6067;6068	25177000	20357000	14526000	23571000	28666000	36836000	26827000	94276000	76310000	45992000	57771000	64498000	66658000	33117000	21529000	70748000	82831000	51722000	121370000	143750000	123620000	104510000	169010000	93157000	4.55461e+07	3.14059e+07	2.85201e+07	3.64854e+07	4.86813e+07	5.23655e+07	3.96881e+07	9.74167e+07	8.21518e+07	5.18109e+07	6.72147e+07	6.78737e+07
9214	SASPHDVDLCLVSPCEFEHR	Phospho (STY)	2434.01	Q66K74-2;Q66K74	MAP1S	MAP1S		MAP1S	Microtubule-associated protein 1S;MAP1S heavy chain;MAP1S light chain	1	46	136.57	4830;4831;4832	51902000	5725700	0	0	58734000	51346000	79366000	144050000	21835000	17093000	130910000	15711000	96868000	0	0	0	150270000	15901000	149580000	79204000	148950000	86124000	181610000	111140000	9.38927e+07	8.83337e+06	0	0	9.97436e+07	7.29927e+07	1.17415e+08	1.48849e+08	2.35066e+07	1.92556e+07	1.52309e+08	1.65333e+07
10775	SSDTSGSPATPLK	Phospho (STY)	1326.57	Q7Z5R6	APBB1IP	APBB1IP		APBB1IP	Amyloid beta A4 precursor protein-binding family B member 1-interacting protein	1	69	251.28	5457;5458;5459;5460;10709	26871000	37135000	9462000	41371000	22682000	41305000	24924000	104500000	106170000	58705000	97045000	87798000	100240000	17040000	21218000	70037000	93121000	68469000	102960000	79191000	86263000	83163000	133970000	81008000	4.86107e+07	5.72903e+07	1.85775e+07	6.40378e+07	3.85191e+07	5.87186e+07	3.68728e+07	1.07981e+08	1.14298e+08	6.61323e+07	1.12909e+08	9.23932e+07
10520	SQEMVHLVNK	Oxidation (M);Phospho (STY)	1279.56	P16070-18;P16070-12;P16070-14;P16070-13;P16070-11;P16070-10;P16070-16;P16070-8;P16070-17;P16070-6;P16070-4;P16070-3;P16070-7;P16070-5;P16070	CD44	CD44		CD44	CD44 antigen	1	61	183.7	1558	40034000	71995000	28498000	103330000	53486000	144600000	115160000	21876000	23153000	15335000	27369000	26450000	24576000	16645000	72803000	9447700	51088000	59886000	100530000	63072000	57384000	179070000	123680000	163970000	7.2423e+07	1.11071e+08	5.59525e+07	1.59944e+08	9.08313e+07	2.05561e+08	1.70369e+08	2.26048e+07	2.49254e+07	1.72752e+07	3.18429e+07	2.78343e+07
2557	EMEHNTVCAAGTSPVGEIGEEK	Phospho (STY)	2424	P18583-6;P18583-2;P18583-10;P18583-3;P18583-4;P18583-7;P18583;P18583-5;P18583-9	SON	SON		SON	Protein SON	1	24	130.67	1656;9988	0	24683000	0	33450000	22017000	31715000	20964000	86647000	77090000	56175000	49048000	48331000	0	18471000	14091000	52710000	64087000	114470000	133260000	148670000	112560000	147220000	232460000	103900000	0	3.80799e+07	0	5.1777e+07	3.73898e+07	4.50856e+07	3.10144e+07	8.95336e+07	8.29915e+07	6.32822e+07	5.70657e+07	5.08605e+07
12846	VTNDISPESSPGVGR	Phospho (STY)	1593.7	Q15154;Q15154-2;Q15154-3	PCM1	PCM1		PCM1	Pericentriolar material 1 protein	1	50	247.82	4044;4045;4046	17410000	22191000	10592000	26457000	16900000	30514000	19806000	168210000	139900000	85306000	95309000	96087000	138140000	51160000	12312000	115780000	48200000	43649000	89430000	67928000	73641000	62176000	91741000	66034000	3.14954e+07	3.42353e+07	2.07962e+07	4.09526e+07	2.87e+07	4.33783e+07	2.93012e+07	1.73814e+08	1.5061e+08	9.60989e+07	1.10889e+08	1.01116e+08
10186	SLVGSWLK	Phospho (STY)	968.473	Q6ICG6-3;Q6ICG6;Q6ICG6-2	KIAA0930	KIAA0930		KIAA0930	Uncharacterized protein KIAA0930	1	35	128.03	4929	0	0	0	21479000	15087000	20411000	12047000	70428000	82198000	48268000	50013000	83668000	84516000	28064000	12406000	106260000	45791000	61501000	96063000	140810000	86926000	173040000	147780000	201430000	0	0	0	3.32472e+07	2.56211e+07	2.9016e+07	1.78225e+07	7.27742e+07	8.84906e+07	5.43748e+07	5.81885e+07	8.8047e+07
13169	YMAENPTAGVVQEEEEDNLEYDSDGNPIAPTKK	Phospho (STY)	3732.6	Q86XP3-2;Q86XP3	DDX42	DDX42		DDX42	ATP-dependent RNA helicase DDX42	1	44	235.02	5672;11493	0	0	9475400	13421000	17279000	0	15368000	119190000	77042000	63618000	74388000	57516000	114180000	46159000	0	76446000	73877000	75487000	142610000	118060000	138760000	104150000	136280000	113590000	0	0	1.86038e+07	2.07743e+07	2.93436e+07	0	2.27356e+07	1.23161e+08	8.29399e+07	7.16669e+07	8.6548e+07	6.05263e+07
11004	SSSTGNLLDKDDLAIPPPDYGAASR	Phospho (STY)	2639.21	Q9UQB8-3;Q9UQB8-5;Q9UQB8-4;Q9UQB8-2;Q9UQB8;Q9UQB8-6	BAIAP2	BAIAP2		BAIAP2	Brain-specific angiogenesis inhibitor 1-associated protein 2	1	38	65.748	9134;9135;9136;11326	31231000	28797000	21370000	35888000	20486000	0	41485000	0	114250000	58161000	67754000	122610000	161580000	0	19657000	160450000	47717000	0	86398000	73118000	169260000	75867000	130710000	114400000	5.64981e+07	4.44268e+07	4.19575e+07	5.55507e+07	3.47898e+07	0	6.13733e+07	0	1.22996e+08	6.55195e+07	7.88296e+07	1.29027e+08
103	AASDDGSLKSSSPTSYWK	3 Phospho (STY)	2125.77	Q92614-4;Q92614;Q92614-3;Q92614-5;Q92614-2	MYO18A	MYO18A		MYO18A	Unconventional myosin-XVIIIa	3	47	190.92	6631;6632;6633;6634;6635	0	13537000	9191400	20664000	0	32356000	37220000	104410000	170800000	71628000	79586000	108960000	107930000	12221000	0	92882000	17877000	14639000	139760000	104690000	168370000	20517000	148520000	102310000	0	2.08843e+07	1.80462e+07	3.19856e+07	0	4.59968e+07	5.50637e+07	1.07888e+08	1.83875e+08	8.06903e+07	9.25957e+07	1.14663e+08
2459	ELEKPIQSKPQSPVIQAAAVSPK	2 Phospho (STY)	2604.3	Q9Y6D5	ARFGEF2	ARFGEF2		ARFGEF2	Brefeldin A-inhibited guanine nucleotide-exchange protein 2	2	36	190.31	9546;9547;9548	3737100	15816000	0	37314000	0	44183000	0	20005000	49595000	114840000	15667000	118490000	40178000	83114000	29959000	130130000	8089600	172380000	31643000	170040000	34902000	196910000	45228000	215060000	6.76056e+06	2.44003e+07	0	5.7758e+07	0	6.28099e+07	0	2.06714e+07	5.33917e+07	1.29369e+08	1.8228e+07	1.24692e+08
12698	VQGEAVSNIQENTQTPTVQEESEEEEVDETGVEVK	Phospho (STY)	3939.73	Q13765;E9PAV3-2;E9PAV3	NACA	NACA		NACA	Nascent polypeptide-associated complex subunit alpha;Nascent polypeptide-associated complex subunit alpha, muscle-specific form	1	168	204.49	101;9683;9684;9685	13167000	34249000	16031000	36971000	46302000	126290000	44408000	45403000	47357000	27375000	33335000	10206000	48198000	9625600	35235000	2533300	39615000	60692000	122080000	160170000	103380000	191270000	132580000	190850000	2.38196e+07	5.28379e+07	3.1475e+07	5.72271e+07	7.86312e+07	1.79532e+08	6.56977e+07	4.69156e+07	5.09824e+07	3.08385e+07	3.87842e+07	1.07402e+07
6913	MGQAPSQSLLPPAQDQPRSPVPSAFSDQSR	Phospho (STY)	3258.51	Q9UQ35	SRRM2	SRRM2		SRRM2	Serine/arginine repetitive matrix protein 2	1	60	149.72	9032	0	8379200	6680900	11876000	8274100	31632000	22529000	98254000	63021000	66777000	18100000	72152000	106840000	40371000	8935600	96382000	61558000	85544000	127930000	91655000	127730000	105810000	176160000	136870000	0	1.29271e+07	1.31172e+07	1.83828e+07	1.40513e+07	4.49676e+07	3.33296e+07	1.01527e+08	6.78455e+07	7.52256e+07	2.10588e+07	7.59283e+07
5715	LDQPVSAPPSPR	2 Phospho (STY)	1422.59	Q16204	CCDC6	CCDC6		CCDC6	Coiled-coil domain-containing protein 6	2	95	174.72	4179;4180	18570000	50953000	10064000	56255000	17668000	69914000	25831000	46173000	40006000	33014000	29709000	41152000	45905000	22781000	39025000	42739000	40657000	156250000	35306000	220170000	51864000	238440000	60044000	168960000	3.35938e+07	7.86081e+07	1.97595e+07	8.70767e+07	3.00042e+07	9.93887e+07	3.82146e+07	4.77112e+07	4.30686e+07	3.71909e+07	3.45654e+07	4.33058e+07
11095	STSATDTHHVEMAR	Phospho (STY)	1621.66	O14874-2;O14874-3;O14874	BCKDK	BCKDK	BCKDK	BCKDK	[3-methyl-2-oxobutanoate dehydrogenase [lipoamide]] kinase, mitochondrial	1	27	85.563	254;9706	17362000	18178000	9796200	15385000	0	0	13538000	2333200	124060000	64894000	46278000	58701000	91087000	26395000	0	75984000	141890000	64622000	162160000	106050000	94328000	48948000	267860000	110930000	3.14085e+07	2.80442e+07	1.92337e+07	2.38143e+07	0	0	2.00283e+07	2.41093e+06	1.33557e+08	7.31043e+07	5.38429e+07	6.17733e+07
12113	TVSDNSLSNSRGEGKPDLK	2 Phospho (STY)	2162.92	Q96RU3-4;Q96RU3-3;Q96RU3-5;Q96RU3-2;Q96RU3	FNBP1	FNBP1		FNBP1	Formin-binding protein 1	2	28	165.34	7205;7206	28776000	22639000	15712000	22232000	23506000	0	31934000	78144000	117430000	70939000	62182000	108620000	91175000	45433000	0	77075000	77019000	66842000	109650000	111360000	99009000	91872000	127390000	81767000	5.20569e+07	3.49265e+07	3.08487e+07	3.44127e+07	3.99185e+07	0	4.72435e+07	8.07473e+07	1.2642e+08	7.99142e+07	7.23467e+07	1.14305e+08
5950	LHSSNPNLSTLDFGEEK	Phospho (STY)	1966.87	Q9H4L5-5;Q9H4L5;Q9H4L5-6;Q9H4L5-2;Q9H4L5-7;Q9H4L5-3;Q9H4L5-8;Q9H4L5-4	OSBPL3	OSBPL3		OSBPL3	Oxysterol-binding protein-related protein 3	1	43	147.67	7854;7855	30232000	32309000	20604000	37288000	40044000	51550000	51670000	61974000	47397000	45913000	55202000	31298000	49315000	24562000	42447000	29933000	61454000	77314000	96707000	74768000	145170000	145060000	165380000	140730000	5.46908e+07	4.9845e+07	4.04535e+07	5.77178e+07	6.80037e+07	7.32827e+07	7.64411e+07	6.40386e+07	5.10254e+07	5.17219e+07	6.42257e+07	3.29361e+07
3679	GMKDDKEEEEDGTGSPQLNNR	Phospho (STY)	2427.99	P49407-2;P49407	ARRB1	ARRB1		ARRB1	Beta-arrestin-1	1	47	265.39	2447	0	12384000	6594700	0	4686900	23408000	15459000	101080000	104190000	56055000	40013000	37528000	89922000	0	6373000	42893000	129810000	35323000	89995000	155760000	142650000	128570000	214140000	120210000	0	1.91055e+07	1.29479e+07	0	7.95941e+06	3.32765e+07	2.28702e+07	1.04447e+08	1.12166e+08	6.3147e+07	4.65538e+07	3.94921e+07
9332	SDKSPDLAPTPAPQSTPR	Phospho (STY)	1943.9	Q9BY44-3;Q9BY44;Q9BY44-2;Q9BY44-4	EIF2A	EIF2A		EIF2A	Eukaryotic translation initiation factor 2A;Eukaryotic translation initiation factor 2A, N-terminally processed	1	41	85.881	7545;7546	0	0	0	3580900	0	40743000	29958000	105290000	97991000	60971000	74400000	66414000	122900000	29347000	1378700	87023000	121120000	53265000	106550000	78276000	105770000	79923000	148410000	137180000	0	0	0	5.54285e+06	0	5.79197e+07	4.43202e+07	1.08798e+08	1.05493e+08	6.8685e+07	8.6562e+07	6.989e+07
4823	IQEQESSGEEDSDLSPEEREK	2 Phospho (STY)	2579.98	Q6NXS1;P41236	PPP1R2P3;PPP1R2	PPP1R2P3;PPP1R2		PPP1R2P3;PPP1R2	Protein phosphatase inhibitor 2-like protein 3;Protein phosphatase inhibitor 2	2	22	225.65	2202;2203	0	0	0	0	0	0	0	100320000	151430000	62733000	86742000	131750000	126050000	45490000	0	96080000	63305000	41771000	122320000	105040000	113670000	64216000	170070000	66810000	0	0	0	0	0	0	0	1.03662e+08	1.63023e+08	7.06699e+07	1.00921e+08	1.38646e+08
12088	TVFSPTLPAAR	Phospho (STY)	1238.61	Q7Z2W4-2;Q7Z2W4;Q7Z2W4-3	ZC3HAV1	ZC3HAV1		ZC3HAV1	Zinc finger CCCH-type antiviral protein 1	1	47	146.67	5359;10696	26064000	33808000	13308000	28748000	19762000	37077000	21974000	72271000	97053000	68250000	57663000	94285000	98976000	31541000	26897000	107360000	89579000	54946000	76047000	127910000	74355000	94972000	98155000	94548000	4.71508e+07	5.21575e+07	2.61287e+07	4.44988e+07	3.35603e+07	5.27081e+07	3.25086e+07	7.46786e+07	1.04483e+08	7.68849e+07	6.7089e+07	9.92197e+07
10654	SRQGSLAMEELK	Phospho (STY)	1427.65	P16150	SPN	SPN		SPN	Leukosialin	1	59	158.45	1565;1569	9732000	11734000	10968000	14459000	11161000	17016000	10469000	134260000	81411000	72012000	64900000	108580000	134820000	20966000	10802000	124740000	41266000	63743000	101570000	90822000	134660000	88108000	143940000	41231000	1.76056e+07	1.81027e+07	2.15344e+07	2.2381e+07	1.89539e+07	2.41897e+07	1.54879e+07	1.38733e+08	8.76433e+07	8.11229e+07	7.5509e+07	1.14263e+08
3649	GLSDHVSLDGQELGTR	Phospho (STY)	1762.79	Q7L8J4;Q7L8J4-2	SH3BP5L	SH3BP5L		SH3BP5L	SH3 domain-binding protein 5-like	1	65	183.45	5337;5338	25707000	27491000	12834000	36711000	21914000	41535000	42767000	92647000	87522000	57935000	52030000	50398000	65807000	36217000	27720000	61552000	64624000	77802000	93175000	94282000	120700000	102070000	131490000	112920000	4.65049e+07	4.24119e+07	2.51981e+07	5.68247e+07	3.72149e+07	5.90455e+07	6.32699e+07	9.57334e+07	9.42221e+07	6.52649e+07	6.05352e+07	5.30357e+07
699	ALSRQLSSGVSEIR	2 Phospho (STY)	1661.75	P04792	HSPB1	HSPB1		HSPB1	Heat shock protein beta-1	2	13	145.44	1236;1237;1238;1239	0	0	0	0	0	0	0	0	0	431270000	0	452980000	0	187920000	0	465530000	0	0	0	0	0	0	0	0	0	0	0	0	0	0	0	0	0	4.85834e+08	0	4.76688e+08
4382	HVDSLSQRSPK	Phospho (STY)	1332.62	Q9UHD8-7;Q9UHD8-2;Q9UHD8-5;Q9UHD8	SEPT9	SEPT9		SEPT9	Septin-9	1	22	151.07	8629;8630	27380000	15683000	14304000	14914000	20348000	0	18775000	125170000	133040000	0	77688000	100260000	138920000	40064000	0	94972000	92713000	0	140720000	110940000	114070000	73097000	183150000	0	4.95315e+07	2.41951e+07	2.80842e+07	2.30853e+07	3.45555e+07	0	2.77759e+07	1.2934e+08	1.43225e+08	0	9.03874e+07	1.05507e+08
1142	ATASPRPSSGNIPSSPTASGGGSPTSPR	2 Phospho (STY)	2740.19	Q9UBW5-2;Q9UBW5	BIN2	BIN2		BIN2	Bridging integrator 2	2	41	130.72	8528;8529;8530;8531;8532;8533;8534;8535;11211;11212;11213	19254000	0	0	0	17969000	0	16332000	33217000	105270000	10950000	65249000	93022000	31580000	0	0	91093000	67192000	65476000	183910000	140000000	162720000	118320000	266210000	47829000	3.48312e+07	0	0	0	3.05154e+07	0	2.41617e+07	3.43236e+07	1.13329e+08	1.23354e+07	7.59151e+07	9.78906e+07
776	ANSLGDLYAQK	Phospho (STY)	1258.56	Q13009-2;Q13009	TIAM1	TIAM1		TIAM1	T-lymphoma invasion and metastasis-inducing protein 1	1	33	274.68	3416	21657000	21530000	13960000	26558000	23467000	28979000	33897000	108050000	86219000	81038000	93587000	103860000	74568000	55250000	25713000	61673000	39502000	76960000	89809000	114460000	85001000	90752000	110950000	65373000	3.91783e+07	3.32156e+07	2.74088e+07	4.11089e+07	3.98523e+07	4.11961e+07	5.01476e+07	1.1165e+08	9.28194e+07	9.12909e+07	1.08885e+08	1.09296e+08
1036	ASLGSLEGEAEAEASSPKGK	2 Phospho (STY)	2076.87	Q09666	AHNAK	AHNAK		AHNAK	Neuroblast differentiation-associated protein AHNAK	2	48	273.21	3230;3231;3232;3233	22146000	29491000	0	41553000	15197000	27899000	25605000	43239000	51391000	35379000	26893000	66814000	78538000	31378000	20526000	72914000	56501000	92666000	114320000	236930000	84910000	149550000	113780000	94356000	4.0063e+07	4.54975e+07	0	6.43195e+07	2.58079e+07	3.96608e+07	3.78803e+07	4.46795e+07	5.53252e+07	3.98551e+07	3.12891e+07	7.03109e+07
8767	RPPSPDVIVLSDNEQPSSPR	3 Phospho (STY)	2429.01	Q86YP4-2;Q86YP4;Q86YP4-3	GATAD2A	GATAD2A		GATAD2A	Transcriptional repressor p66-alpha	3	40	182.91	5676;5677;5678;5679	27155000	37515000	15237000	32718000	31174000	40002000	43036000	56550000	48844000	29673000	49876000	27045000	64592000	26718000	60021000	43812000	78650000	76318000	85698000	90703000	142250000	135180000	164180000	123410000	4.91244e+07	5.78765e+07	2.99161e+07	5.06439e+07	5.29405e+07	5.68663e+07	6.36679e+07	5.84339e+07	5.25832e+07	3.34272e+07	5.80291e+07	2.84605e+07
12112	TVSDNSLSNSRGEGKPDLK	Phospho (STY)	2082.96	Q96RU3-4;Q96RU3-3;Q96RU3-5;Q96RU3-2;Q96RU3	FNBP1	FNBP1		FNBP1	Formin-binding protein 1	1	33	185.62	7205;7206	11003000	5420100	13005000	5605800	6349600	0	9587400	158810000	100510000	103970000	73696000	81689000	191810000	55149000	0	112260000	64842000	29581000	135450000	60043000	75759000	39534000	153040000	36319000	1.99048e+07	8.3619e+06	2.55338e+07	8.67717e+06	1.07831e+07	0	1.41837e+07	1.64101e+08	1.08204e+08	1.17124e+08	8.57429e+07	8.59644e+07
6524	LSPGSYPTVIQQQNATSQR	Phospho (STY)	2154.01	Q13469-3;Q13469-4;Q13469-2;Q13469;Q13469-5	NFATC2	NFATC2		NFATC2	Nuclear factor of activated T-cells, cytoplasmic 2	1	45	205.63	3609;3610	29197000	43639000	23348000	44672000	0	55282000	49370000	9442200	63045000	43820000	44252000	0	8041500	37378000	33235000	0	8777500	68945000	117650000	183690000	169070000	122130000	175210000	192320000	5.28185e+07	6.73244e+07	4.58411e+07	6.91474e+07	0	7.85881e+07	7.30385e+07	9.75676e+06	6.78713e+07	4.93641e+07	5.14857e+07	0
5221	KKPGDASSLPDAGLSPGSQVDSK	Phospho (STY)	2320.09	Q13459;Q13459-2	MYO9B	MYO9B		MYO9B	Unconventional myosin-IXb	1	26	237.5	3589	0	72472000	0	68000000	0	52520000	0	10963000	8068400	118140000	0	145550000	12267000	41616000	43006000	152660000	0	209320000	0	225180000	0	186330000	0	171370000	0	1.11807e+08	0	1.05257e+08	0	7.46617e+07	0	1.13282e+07	8.68607e+06	1.33087e+08	0	1.53168e+08
6951	MKPAGSVNDMALDAFDLDR	Oxidation (M);Phospho (STY)	2160.92	Q9UI08-2;Q9UI08	EVL	EVL		EVL	Ena/VASP-like protein	1	52	91.416	8652	10424000	0	0	0	13606000	16733000	16869000	110720000	157930000	83116000	106100000	126700000	111370000	48033000	0	174450000	59269000	45172000	80882000	51185000	63841000	64651000	61195000	114790000	1.88574e+07	0	0	0	2.31061e+07	2.37874e+07	2.49562e+07	1.14409e+08	1.7002e+08	9.36318e+07	1.23444e+08	1.33331e+08
4135	HCAPSPDRSPELSSSR	2 Phospho (STY)	1941.74	Q96T37-4;Q96T37-2;Q96T37-3;Q96T37	RBM15	RBM15		RBM15	Putative RNA-binding protein 15	2	32	162.82	7257;7258	31505000	25434000	18685000	0	22750000	22319000	17187000	101800000	111080000	70935000	64817000	80274000	77025000	32067000	15435000	69023000	112870000	69344000	82572000	110020000	84689000	111090000	115740000	61123000	5.69937e+07	3.92385e+07	3.66858e+07	0	3.86346e+07	3.17284e+07	2.54266e+07	1.05191e+08	1.19584e+08	7.99097e+07	7.54124e+07	8.44754e+07
4469	IDISPSTFRK	Phospho (STY)	1242.6	Q9Y2W1	THRAP3	THRAP3		THRAP3	Thyroid hormone receptor-associated protein 3	1	48	84.734	9282;9283	9253400	3282700	12297000	0	0	0	4012700	129400000	133570000	112440000	85339000	121850000	168100000	46170000	0	93623000	76803000	29732000	112630000	88535000	69001000	13791000	154810000	37929000	1.67398e+07	5.06441e+06	2.41437e+07	0	0	0	5.93643e+06	1.33711e+08	1.43795e+08	1.26666e+08	9.92891e+07	1.28227e+08
12810	VSSTSPSTGEHELSAGF	2 Phospho (STY)	1851.7	P32246	CCR1	CCR1		CCR1	C-C chemokine receptor type 1	2	54	169.77	2020;2021;2022;2023;2024;10066;10067	3332100	34899000	0	39273000	0	35940000	11046000	46266000	51759000	78833000	32604000	83171000	32532000	56922000	22306000	69419000	42308000	93041000	91156000	156450000	83273000	171090000	118140000	145750000	6.0279e+06	5.38407e+07	0	6.07904e+07	0	5.10918e+07	1.63416e+07	4.78073e+07	5.57213e+07	8.88069e+07	3.79337e+07	8.7524e+07
6831	MEDLDQSPLVSSSDSPPRPQPAFK	Acetyl (Protein N-term);Phospho (STY)	2749.23	Q9NQC3-5;Q9NQC3;Q9NQC3-2;Q9NQC3-4	RTN4	RTN4		RTN4	Reticulon-4	1	27	137.42	8075;8076;8077;8078;8079	0	4635900	0	0	2143900	3065600	0	663950000	9746900	29564000	13042000	13398000	3586200	9007000	0	23637000	5049300	132240000	225520000	39591000	7634500	7368400	284580000	18902000	0	7.15207e+06	0	0	3.64083e+06	4.35801e+06	0	6.86069e+08	1.04931e+07	3.33044e+07	1.51739e+07	1.40992e+07
2656	EQTLSPTITSGLHNIAR	Phospho (STY)	1916.94	O94979-3;O94979-9;O94979-2;O94979;O94979-8;O94979-6;O94979-10;O94979-4;O94979-7	SEC31A	SEC31A		SEC31A	Protein transport protein Sec31A	1	57	162.76	1008;9847;9848	35646000	22343000	18024000	27711000	21466000	35530000	28605000	63586000	46432000	42562000	45056000	34133000	72151000	28063000	20675000	41459000	65653000	72741000	164020000	178300000	84993000	108670000	147090000	88116000	6.4485e+07	3.44698e+07	3.5388e+07	4.28936e+07	3.64541e+07	5.05089e+07	4.23185e+07	6.57043e+07	4.99865e+07	4.79469e+07	5.24212e+07	3.59195e+07
9367	SDSVLPASHGHLPQAGSLER	Phospho (STY)	2137	Q8N4C8;Q8N4C8-4;Q8N4C8-2;Q8N4C8-3;Q8N4C8-5	MINK1	MINK1	MINK1	MINK1	Misshapen-like kinase 1	1	36	227.25	6003;6004	22687000	14996000	0	0	16572000	14584000	25969000	70630000	98424000	52365000	78994000	64390000	62085000	20386000	10861000	59593000	82256000	53587000	135620000	94020000	156150000	68248000	193940000	95757000	4.10416e+07	2.31352e+07	0	0	2.8143e+07	2.07324e+07	3.84188e+07	7.2983e+07	1.05959e+08	5.89902e+07	9.19069e+07	6.776e+07
8656	RLSPSASPPR	3 Phospho (STY)	1306.49	Q8IYB3;Q8IYB3-2	SRRM1	SRRM1		SRRM1	Serine/arginine repetitive matrix protein 1	3	122	176.94	5860;5861;5862	8613900	15724000	4547900	21257000	13422000	25812000	23823000	44098000	8937600	32518000	42871000	44547000	58374000	18611000	7537300	34775000	63375000	67037000	181560000	159760000	137110000	127540000	170120000	179950000	1.55829e+07	2.42583e+07	8.92927e+06	3.29035e+07	2.27936e+07	3.6694e+07	3.5244e+07	4.55671e+07	9.62181e+06	3.66322e+07	4.9879e+07	4.68785e+07
5673	LCAGIMITASHNPK	Phospho (STY)	1591.73	Q96G03-2;Q96G03	PGM2	PGM2		PGM2	Phosphoglucomutase-2	1	299	176.94	6962;10978	8604000	20477000	4882900	11507000	9214300	27090000	24873000	49538000	29647000	30418000	39227000	49375000	25182000	26141000	34874000	57675000	63515000	93802000	146560000	149180000	150030000	120290000	153360000	156210000	1.5565e+07	3.1591e+07	9.587e+06	1.78116e+07	1.5648e+07	3.85107e+07	3.67974e+07	5.11883e+07	3.19166e+07	3.42665e+07	4.56393e+07	5.19592e+07
11415	TDSREDEISPPPPNPVVK	2 Phospho (STY)	2135.92	P10644-2;P10644	PRKAR1A	PRKAR1A		PRKAR1A	cAMP-dependent protein kinase type I-alpha regulatory subunit;cAMP-dependent protein kinase type I-alpha regulatory subunit, N-terminally processed	2	48	116.7	1450;1451;9939	16130000	64980000	10950000	61622000	21504000	56862000	28947000	41926000	38577000	61278000	34063000	51492000	50856000	27440000	45053000	41155000	0	97866000	57274000	174890000	57879000	196860000	64172000	179460000	2.91798e+07	1.00248e+08	2.1499e+07	9.53842e+07	3.65186e+07	8.08342e+07	4.28245e+07	4.33227e+07	4.15302e+07	6.90309e+07	3.96312e+07	5.4187e+07
10923	SSSFGNFDR	Phospho (STY)	1095.4	Q9NSI8;Q9NSI8-3	SAMSN1	SAMSN1		SAMSN1	SAM domain-containing protein SAMSN-1	1	48	146.9	8171;8172;8173	26646000	32566000	27685000	33493000	30997000	41459000	32375000	79573000	56186000	52711000	73541000	58830000	84513000	35186000	31583000	45419000	59247000	74601000	88189000	73746000	117290000	104850000	151230000	68481000	4.82036e+07	5.02414e+07	5.43563e+07	5.18435e+07	5.26399e+07	5.89375e+07	4.78959e+07	8.22239e+07	6.04872e+07	5.938e+07	8.55625e+07	6.1909e+07
10535	SQGGGDGVSPTPPEGLAPGVEAGK	Phospho (STY)	2243.01	Q12979;Q12979-4	ABR	ABR	ABR	ABR	Active breakpoint cluster region-related protein	1	44	146.03	3407;3408	32527000	7457400	17212000	6334400	26204000	44767000	35470000	91199000	96175000	0	52568000	92070000	16937000	42543000	24918000	88521000	51107000	41281000	148880000	139050000	112860000	98565000	141510000	70489000	5.88426e+07	1.1505e+07	3.37937e+07	9.80497e+06	4.45003e+07	6.36401e+07	5.24747e+07	9.42372e+07	1.03538e+08	0	6.11611e+07	9.68888e+07
155	AAYGDLSSEEEEENEPESLGVVYK	2 Phospho (STY)	2803.1	O15541	RNF113A	RNF113A		RNF113A	RING finger protein 113A	2	28	160.93	387;388	6156400	13563000	0	18814000	18368000	21061000	27943000	57672000	74691000	44866000	76216000	83790000	87654000	0	0	45113000	102750000	83813000	121790000	142320000	126530000	123090000	132240000	68316000	1.11372e+07	2.09244e+07	0	2.9122e+07	3.1193e+07	2.994e+07	4.13392e+07	5.95933e+07	8.04089e+07	5.05424e+07	8.86748e+07	8.81754e+07
749	AMVSPFHSPPSTPSSPGVR	2 Phospho (STY)	2096.88	Q6JBY9	RCSD1	RCSD1		RCSD1	CapZ-interacting protein	2	41	153.31	4942;4943;4944;4945;4946;10612	29218000	8475500	19793000	0	32372000	9268300	47775000	108240000	91723000	38880000	87361000	46064000	100840000	24253000	0	45039000	64891000	27769000	156860000	49721000	148900000	45273000	223610000	67479000	5.28565e+07	1.30756e+07	3.88612e+07	0	5.4975e+07	1.31757e+07	7.06788e+07	1.11846e+08	9.87447e+07	4.37991e+07	1.01642e+08	4.84749e+07
1949	DSQDASAEQSDHDDEVASLASASGGFGTK	Phospho (STY)	2961.18	Q6P2E9;Q6P2E9-2	EDC4	EDC4		EDC4	Enhancer of mRNA-decapping protein 4	1	59	235.28	5024;5025	31224000	27820000	19570000	33374000	33172000	33797000	42664000	105020000	109370000	47045000	70302000	47833000	108780000	40482000	18273000	60146000	62500000	49073000	95133000	80281000	92127000	75890000	100880000	87444000	5.64854e+07	4.29195e+07	3.84234e+07	5.16593e+07	5.63335e+07	4.80453e+07	6.31176e+07	1.08519e+08	1.17743e+08	5.29971e+07	8.17941e+07	5.03365e+07
4740	ILRLSTFEK	Phospho (STY)	1185.62	O94804	STK10	STK10	STK10	STK10	Serine/threonine-protein kinase 10	1	42	155.86	948;9831	17010000	0	6326100	0	0	12445000	13315000	0	29256000	62539000	36783000	42113000	36044000	27530000	9553100	51548000	129230000	132580000	282940000	140720000	93653000	110970000	158640000	76003000	3.07717e+07	0	1.24206e+07	0	0	1.76916e+07	1.96983e+07	0	3.14957e+07	7.04514e+07	4.27958e+07	4.43171e+07
8720	RPASPSSPEHLPATPAESPAQR	2 Phospho (STY)	2442.07	Q9H7L9	SUDS3	SUDS3		SUDS3	Sin3 histone deacetylase corepressor complex component SDS3	2	43	169.13	7932;7933;7934	25079000	37404000	19762000	32088000	37470000	32597000	36210000	67166000	53167000	29531000	45146000	36593000	58248000	27134000	0	43274000	84154000	60010000	94398000	111200000	128310000	109550000	147380000	151380000	4.53689e+07	5.77053e+07	3.88004e+07	4.96688e+07	6.36325e+07	4.63394e+07	5.35694e+07	6.94036e+07	5.72371e+07	3.32672e+07	5.25259e+07	3.85082e+07
2904	EYIPGQPPLSQSSDSSPTRNSEPAGLETPEAK	Phospho (STY)	3448.57	P07814	EPRS	EPRS		EPRS	Bifunctional glutamate/proline--tRNA ligase;Glutamate--tRNA ligase;Proline--tRNA ligase	1	35	116.51	1315;1316;1317;1318;1319;1320	15988000	5450700	12028000	15595000	0	0	33075000	97479000	40295000	36526000	52368000	55867000	149550000	20971000	0	48326000	63748000	65471000	157730000	92606000	131810000	88212000	230440000	53657000	2.89229e+07	8.40911e+06	2.36156e+07	2.41394e+07	0	0	4.89315e+07	1.00726e+08	4.33797e+07	4.11472e+07	6.09284e+07	5.8791e+07
5680	LCLSTVDLEVK	Phospho (STY)	1355.64	Q8N370-4;Q8N370;Q8N370-3;Q8N370-2	SLC43A2	SLC43A2		SLC43A2	Large neutral amino acids transporter small subunit 4	1	40	209.11	5961;10816	48927000	15810000	0	0	26816000	22119000	33226000	91749000	50775000	34175000	45996000	25766000	41258000	16268000	17079000	40885000	91666000	94844000	135280000	110880000	114950000	129060000	166080000	113020000	8.85108e+07	2.4391e+07	0	0	4.55396e+07	3.1444e+07	4.91549e+07	9.48055e+07	5.4662e+07	3.84988e+07	5.35148e+07	2.71145e+07
3005	FGFGAKSPK	Phospho (STY)	1017.47	Q09666	AHNAK	AHNAK		AHNAK	Neuroblast differentiation-associated protein AHNAK	1	41	166.24	3246	6854000	30120000	4760000	36493000	0	24389000	4031200	26229000	24565000	94348000	30144000	105160000	51191000	68233000	15730000	125030000	24494000	135340000	72858000	234770000	23404000	135440000	31247000	153840000	1.23991e+07	4.64679e+07	9.3457e+06	5.64872e+07	0	3.4671e+07	5.9638e+06	2.71028e+07	2.64455e+07	1.06285e+08	3.50716e+07	1.10664e+08
4966	IVRGDQPAASGDSDDDEPPPLPR	Phospho (STY)	2483.1	O00264-2;O00264	PGRMC1	PGRMC1		PGRMC1	Membrane-associated progesterone receptor component 1	1	43	201.73	132	21817000	21575000	13832000	20220000	23094000	18180000	29597000	94659000	94890000	60989000	53809000	58890000	83156000	30999000	9812300	57796000	55817000	61407000	120810000	101200000	118710000	90324000	142050000	73848000	3.94678e+07	3.3285e+07	2.71575e+07	3.12984e+07	3.92188e+07	2.58444e+07	4.37861e+07	9.78125e+07	1.02154e+08	6.87053e+07	6.2605e+07	6.19722e+07
1853	DQEPDVHYDFEPHVSANAWSPVMR	Oxidation (M);Phospho (STY)	2921.21	Q92619;Q92619-2	HMHA1	HMHA1		HMHA1	Minor histocompatibility protein HA-1;Minor histocompatibility antigen HA-1	1	60	128.71	6658;6659	6361700	0	0	22042000	26322000	29557000	28463000	110700000	75229000	45355000	40743000	80214000	106120000	0	21311000	91728000	88690000	56381000	111420000	74039000	103980000	76454000	147600000	111120000	1.15086e+07	0	0	3.41186e+07	4.47007e+07	4.20178e+07	4.21085e+07	1.14388e+08	8.09881e+07	5.10933e+07	4.74031e+07	8.44122e+07
5488	KSSFNVSDVARPEAAGSPPEEGGCTEGTPAK	Phospho (STY)	3211.41	Q92619;Q92619-2	HMHA1	HMHA1		HMHA1	Minor histocompatibility protein HA-1;Minor histocompatibility antigen HA-1	1	30	197.35	6664;6665;6666;6667	31375000	53998000	0	45273000	31889000	54949000	28032000	43654000	0	0	24910000	0	8665800	0	44132000	0	75038000	62835000	140880000	141770000	163690000	112250000	264290000	118960000	5.67586e+07	8.33058e+07	0	7.00777e+07	5.41547e+07	7.81147e+07	4.14708e+07	4.51083e+07	0	0	2.8982e+07	0
10446	SPSPAHLPDDPKVAEK	Phospho (STY)	1766.82	Q92615	LARP4B	LARP4B		LARP4B	La-related protein 4B	1	47	164.5	6653	22912000	12916000	13068000	15056000	17332000	9086200	15887000	103600000	100140000	84854000	65171000	63667000	158010000	39103000	0	71844000	92454000	38915000	91403000	73474000	99757000	42098000	153900000	57570000	4.14487e+07	1.99263e+07	2.56575e+07	2.33051e+07	2.94336e+07	1.29168e+07	2.35034e+07	1.07051e+08	1.07806e+08	9.55897e+07	7.58243e+07	6.69992e+07
3825	GQGPELMGGAQTPTKQPEER	Phospho (STY)	2189.98	Q0VD83-3;Q0VD83;Q0VD83-4;Q0VD83-2	APOBR	APOBR		APOBR	Apolipoprotein B receptor	1	40	188.23	10308;10309	21084000	24374000	15996000	29807000	22107000	35406000	22572000	109180000	85672000	57038000	48472000	50748000	122870000	23903000	28909000	47163000	67586000	77757000	63140000	96183000	94438000	99532000	111190000	86419000	3.81418e+07	3.76032e+07	3.14063e+07	4.6138e+07	3.75427e+07	5.03327e+07	3.33932e+07	1.12817e+08	9.22305e+07	6.42544e+07	5.63956e+07	5.34041e+07
408	AGEPNSPDAEEANSPDVTAGCDPAGVHPPR	2 Phospho (STY)	3173.24	Q08J23-2;Q08J23;Q08J23-3	NSUN2	NSUN2		NSUN2	tRNA (cytosine(34)-C(5))-methyltransferase	2	67	172.14	3217;3218	17408000	28849000	16811000	27575000	26277000	0	19491000	80331000	52043000	73564000	49671000	83469000	99681000	42058000	19892000	60310000	69943000	16938000	94127000	114150000	112980000	138910000	137660000	51900000	3.14917e+07	4.4507e+07	3.30064e+07	4.26831e+07	4.46243e+07	0	2.88352e+07	8.30072e+07	5.60271e+07	8.28713e+07	5.77906e+07	8.78376e+07
7285	NHSGSRTPPVALNSSR	2 Phospho (STY)	1838.78	Q9UQ35	SRRM2	SRRM2		SRRM2	Serine/arginine repetitive matrix protein 2	2	71	161.68	9037;9038;11301	21962000	20409000	8389900	33402000	24955000	38753000	34467000	53720000	55632000	40608000	23718000	48519000	71340000	17248000	13778000	47720000	64101000	63580000	103740000	118500000	154290000	120660000	154550000	99377000	3.97301e+07	3.14861e+07	1.64726e+07	5.17027e+07	4.23792e+07	5.50907e+07	5.09908e+07	5.55096e+07	5.98908e+07	4.57457e+07	2.75951e+07	5.10584e+07
2031	DYDDMSPR	Phospho (STY)	1077.35	P61978;P61978-2;P61978-3	HNRNPK	HNRNPK		HNRNPK	Heterogeneous nuclear ribonucleoprotein K	1	63	187.16	2819	15552000	14563000	16620000	22222000	8879100	17085000	15402000	97179000	82962000	55041000	67438000	61160000	66918000	30469000	9214200	47607000	111390000	70122000	132750000	71823000	98818000	71892000	149580000	98473000	2.81342e+07	2.24672e+07	3.26314e+07	3.43973e+07	1.50787e+07	2.42878e+07	2.27859e+07	1.00416e+08	8.93131e+07	6.20048e+07	7.84619e+07	6.4361e+07
12385	VGIDTPDIDIHGPEGK	Phospho (STY)	1741.79	Q09666	AHNAK	AHNAK		AHNAK	Neuroblast differentiation-associated protein AHNAK	1	21	136.49	10305	0	49265000	0	58072000	0	52281000	8140000	0	0	123770000	12051000	133950000	0	71890000	30108000	154500000	0	92101000	0	235110000	0	211290000	35987000	158010000	0	7.60039e+07	0	8.98892e+07	0	7.43219e+07	1.20424e+07	0	0	1.39429e+08	1.40209e+07	1.40961e+08
9596	SGAQASSTPLSPTR	Phospho (STY)	1438.65	P02545-3;P02545;P02545-2;P02545-6	LMNA	LMNA		LMNA	Prelamin-A/C;Lamin-A/C	1	72	210.2	1196;1197;1198;9877	28518000	37975000	18013000	54869000	24578000	75983000	37723000	39281000	45773000	48577000	25766000	41019000	37700000	27898000	33759000	52835000	65719000	86553000	78419000	110850000	78470000	142880000	125970000	105280000	5.15901e+07	5.85862e+07	3.53664e+07	8.49313e+07	4.1739e+07	1.08016e+08	5.58078e+07	4.05896e+07	4.92771e+07	5.47229e+07	2.99779e+07	4.31659e+07
12620	VMTIPYQPMPASSPVICAGGQDR	Oxidation (M);Phospho (STY)	2570.14	Q15365	PCBP1	PCBP1		PCBP1	Poly(rC)-binding protein 1	1	52	147.17	4073;4074	10835000	11796000	16705000	16257000	27881000	52463000	31838000	50517000	58365000	60649000	39264000	67079000	74898000	14366000	0	34680000	54207000	74759000	103370000	112800000	113400000	100880000	142430000	151600000	1.96009e+07	1.81984e+07	3.27983e+07	2.51641e+07	4.73482e+07	7.45806e+07	4.71015e+07	5.21999e+07	6.28331e+07	6.83223e+07	4.56824e+07	7.05898e+07
2672	EREESEDELEEANGNNPIDIEVDQNK	Phospho (STY)	3094.29	Q9UKL0	RCOR1	RCOR1		RCOR1	REST corepressor 1	1	38	211.77	8761	31264000	41990000	23028000	43659000	24897000	43442000	41298000	78099000	59486000	41797000	60875000	0	59033000	0	36522000	0	55841000	68251000	116620000	81147000	104350000	108370000	217650000	80953000	5.65578e+07	6.47804e+07	4.52128e+07	6.75794e+07	4.22807e+07	6.17565e+07	6.10967e+07	8.07008e+07	6.40399e+07	4.70851e+07	7.08261e+07	0
2876	EVRSPTKAPHLQLIEGK	Phospho (STY)	1982.04	O43491-4;O43491-2;O43491-3;O43491	EPB41L2	EPB41L2		EPB41L2	Band 4.1-like protein 2	1	44	261.83	464;9748	0	29001000	0	19918000	4389600	18053000	4537300	123830000	74573000	160590000	54156000	174570000	65490000	76054000	14125000	179760000	34748000	57519000	26157000	74505000	0	83832000	38216000	104450000	0	4.47415e+07	0	3.08309e+07	7.45453e+06	2.56639e+07	6.71253e+06	1.27955e+08	8.02818e+07	1.80908e+08	6.30087e+07	1.83707e+08
778	ANSPSLFGTEGKPK	Phospho (STY)	1511.7	Q96B97-2;Q96B97;Q96B97-3	SH3KBP1	SH3KBP1		SH3KBP1	SH3 domain-containing kinase-binding protein 1	1	48	188.27	6849;6850	38184000	17792000	28001000	13811000	32211000	22489000	51429000	93919000	62949000	42689000	46828000	5525000	75589000	24947000	16846000	0	126870000	38666000	98824000	49368000	196680000	95899000	162800000	74938000	6.90763e+07	2.74487e+07	5.49767e+07	2.13779e+07	5.47015e+07	3.197e+07	7.60846e+07	9.70478e+07	6.7768e+07	4.809e+07	5.44828e+07	5.81417e+06
3504	GGVTGSPEASISGSKGDLK	Phospho (STY)	1825.85	Q09666	AHNAK	AHNAK		AHNAK	Neuroblast differentiation-associated protein AHNAK	1	52	165.9	3256;3257;3258;10296	31273000	17337000	5689800	11332000	41880000	0	4490200	123600000	110580000	78147000	75860000	87304000	110060000	31695000	0	63033000	84128000	44397000	116130000	57395000	77490000	40202000	163040000	40285000	5.6574e+07	2.67468e+07	1.11713e+07	1.75407e+07	7.11217e+07	0	6.64285e+06	1.27718e+08	1.19045e+08	8.80341e+07	8.82606e+07	9.18733e+07
10660	SRSDIDVNAAAGAK	Phospho (STY)	1453.66	O75122;O75122-3;O75122-2	CLASP2	CLASP2		CLASP2	CLIP-associating protein 2	1	85	195.53	746;747	29228000	20914000	12386000	23079000	22568000	26229000	22556000	98011000	96866000	68664000	63706000	58525000	57819000	40851000	14280000	64615000	107130000	48701000	90544000	119930000	68884000	84273000	112530000	60444000	5.28746e+07	3.22652e+07	2.43185e+07	3.57238e+07	3.83255e+07	3.72868e+07	3.33696e+07	1.01276e+08	1.04281e+08	7.73513e+07	7.41198e+07	6.15881e+07
4747	ILSQSTDSLNMR	Phospho (STY)	1443.64	Q92974-3;Q92974-2;Q92974	ARHGEF2	ARHGEF2		ARHGEF2	Rho guanine nucleotide exchange factor 2	1	56	165.78	6768;6769;6770;10943	15150000	20452000	11737000	21213000	18151000	22213000	14470000	95199000	69355000	70204000	49300000	95626000	96749000	21968000	13952000	56878000	41003000	58480000	72263000	129410000	90101000	63466000	181260000	80743000	2.74069e+07	3.15525e+07	2.30442e+07	3.28354e+07	3.08245e+07	3.15777e+07	2.14071e+07	9.83705e+07	7.46644e+07	7.90862e+07	5.73589e+07	1.00631e+08
5922	LGSYSGPTSVSR	Phospho (STY)	1289.57	Q9BZ23-3;Q9BZ23-4;Q9BZ23	PANK2	PANK2		PANK2	Pantothenate kinase 2, mitochondrial	1	42	129.01	7581	20669000	26049000	13443000	28256000	24322000	35645000	20963000	85077000	61995000	48572000	48097000	53754000	63927000	26306000	19365000	61274000	78216000	63849000	107080000	158350000	70444000	88406000	116570000	86327000	3.7391e+07	4.01873e+07	2.63938e+07	4.37372e+07	4.13042e+07	5.06724e+07	3.10129e+07	8.79113e+07	6.67409e+07	5.47173e+07	5.59593e+07	5.65674e+07
8487	RGSGDTSSLIDPDTSLSELR	Phospho (STY)	2184.99	Q9Y608-2;Q9Y608-4;Q9Y608-5;Q9Y608	LRRFIP2	LRRFIP2		LRRFIP2	Leucine-rich repeat flightless-interacting protein 2	1	42	141.15	9508;9509;9510;11394	31966000	29256000	17309000	36565000	24094000	57562000	41338000	42395000	33944000	0	29544000	30351000	30287000	13622000	45721000	25785000	80628000	65878000	87015000	86253000	85414000	123610000	169340000	215770000	5.78277e+07	4.51349e+07	3.39842e+07	5.65987e+07	4.0917e+07	8.18293e+07	6.11559e+07	4.38073e+07	3.65425e+07	0	3.43735e+07	3.19395e+07
6571	LSSQISAGEEK	Phospho (STY)	1227.54	Q86UE4	MTDH	MTDH		MTDH	Protein LYRIC	1	28	172.09	5550	3739000	94638000	5142200	89484000	3055600	116770000	0	0	0	60111000	0	61980000	0	35439000	60838000	67965000	0	119100000	10862000	182850000	10025000	180740000	14400000	286020000	6.76399e+06	1.46003e+08	1.00961e+07	1.38512e+08	5.1891e+06	1.65999e+08	0	0	0	6.77162e+07	0	6.52239e+07
1388	CRSPGMLEPLGSSR	Oxidation (M);Phospho (STY)	1641.7	Q9UQ35	SRRM2	SRRM2		SRRM2	Serine/arginine repetitive matrix protein 2	1	54	116.87	8995	37375000	33338000	25158000	30010000	34413000	40411000	38849000	82352000	72909000	50461000	55659000	63901000	63620000	35408000	28033000	54729000	54938000	67335000	142450000	69304000	84458000	66025000	112740000	58091000	6.76128e+07	5.14325e+07	4.93948e+07	4.64522e+07	5.8441e+07	5.74477e+07	5.74736e+07	8.50955e+07	7.84905e+07	5.68453e+07	6.47574e+07	6.72455e+07
10176	SLTRSPPAIR	3 Phospho (STY)	1336.53	Q9UQ35	SRRM2	SRRM2		SRRM2	Serine/arginine repetitive matrix protein 2	3	69	123.63	9051;9052;11304	7592400	27341000	0	44089000	19530000	57581000	27591000	22596000	31329000	10106000	24638000	12611000	42347000	0	23992000	14122000	42518000	88438000	166920000	162500000	122740000	200320000	116370000	130400000	1.37349e+07	4.21805e+07	0	6.8245e+07	3.31663e+07	8.18563e+07	4.08184e+07	2.33488e+07	3.37274e+07	1.13846e+07	2.86655e+07	1.3271e+07
9766	SHSPSSPDPDTPSPVGDSR	Phospho (STY)	2000.81	Q13586	STIM1	STIM1		STIM1	Stromal interaction molecule 1	1	50	147.35	3671;3672;3673;3674;10392	1598600	24767000	12278000	18942000	21193000	30376000	31276000	95018000	121920000	63830000	70989000	65543000	8225600	2878300	19330000	61740000	78478000	56992000	111140000	86498000	98598000	72519000	138920000	100720000	2.89193e+06	3.82095e+07	2.41064e+07	2.93202e+07	3.59905e+07	4.31821e+07	4.627e+07	9.81834e+07	1.31253e+08	7.19057e+07	8.25934e+07	6.89734e+07
8834	RQSSSRFNLSK	2 Phospho (STY)	1468.62	Q14738	PPP2R5D	PPP2R5D		PPP2R5D	Serine/threonine-protein phosphatase 2A 56 kDa regulatory subunit delta isoform	2	45	82.663	3891;3892;3893	29221000	31152000	0	6667500	0	30623000	0	97324000	116530000	71026000	70937000	98146000	88418000	40554000	9399900	70550000	113480000	75432000	71721000	82061000	76358000	84137000	70838000	55757000	5.28619e+07	4.806e+07	0	1.03206e+07	0	4.35332e+07	0	1.00566e+08	1.25451e+08	8.00122e+07	8.25329e+07	1.03283e+08
10646	SRNSPLLER	Phospho (STY)	1150.55	Q7KZI7-13;Q7KZI7-15;Q7KZI7-16;Q7KZI7-14;Q7KZI7-10;Q7KZI7-7;Q7KZI7-2;Q7KZI7-5;Q7KZI7-4;Q7KZI7-9;Q7KZI7-12;Q7KZI7-3;Q7KZI7-6;Q7KZI7-11;Q7KZI7-8;Q7KZI7	MARK2	MARK2	MARK2	MARK2	Serine/threonine-protein kinase MARK2	1	38	136.24	5313	13623000	37586000	7332800	0	13038000	23153000	11653000	121410000	42812000	79824000	97051000	67045000	55635000	17476000	7995500	46862000	30200000	79421000	82243000	110830000	98345000	60733000	165950000	117400000	2.46445e+07	5.79861e+07	1.43971e+07	0	2.21415e+07	3.2914e+07	1.72396e+07	1.25455e+08	4.60894e+07	8.99233e+07	1.12916e+08	7.0554e+07
11114	STSTPNVHMVSTTLPVDSR	Phospho (STY)	2107.96	P04049;P04049-2	RAF1	RAF1	RAF1	RAF1	RAF proto-oncogene serine/threonine-protein kinase	1	34	128.29	1218;9883	17241000	16623000	10313000	22844000	16859000	26181000	26513000	89436000	71365000	59288000	54228000	46479000	67727000	33507000	17979000	84059000	85821000	53145000	101950000	80531000	83528000	92730000	120260000	105150000	3.11896e+07	2.56453e+07	2.02484e+07	3.536e+07	2.86304e+07	3.72185e+07	3.92236e+07	9.24155e+07	7.68283e+07	6.67891e+07	6.30925e+07	4.89116e+07
5405	KQFSLENVQEGEILHDAK	Phospho (STY)	2164.02	O75113	N4BP1	N4BP1		N4BP1	NEDD4-binding protein 1	1	63	260.18	732	18504000	22919000	13795000	31250000	15776000	28606000	22012000	61511000	55688000	64730000	50990000	80430000	76835000	40104000	22324000	93744000	72303000	76780000	90019000	121490000	94159000	57909000	81081000	90089000	3.34744e+07	3.53585e+07	2.70849e+07	4.83716e+07	2.67912e+07	4.06659e+07	3.25648e+07	6.35602e+07	5.99511e+07	7.29196e+07	5.93252e+07	8.46395e+07
4614	IHPQQQPQEESSPQSDIPAPPSSK	Phospho (STY)	2691.22	P19878-3;P19878;P19878-2;P19878-4	NCF2	NCF2		NCF2	Neutrophil cytosol factor 2	1	28	177.71	1717;1718;1719	17173000	56503000	13421000	66554000	0	86214000	20374000	0	6690500	58629000	5896500	87314000	0	35895000	51038000	50643000	49320000	121570000	56027000	157240000	52470000	134270000	100860000	150300000	3.10666e+07	8.71704e+07	2.63506e+07	1.03018e+08	0	1.22561e+08	3.01415e+07	0	7.20268e+06	6.60467e+07	6.86038e+06	9.18838e+07
5262	KLPSTTL	Phospho (STY)	838.42	Q15418-2;Q15418-3;Q15418-4;Q15418	RPS6KA1	RPS6KA1	RPS6KA1	RPS6KA1	Ribosomal protein S6 kinase alpha-1	1	24	77.732	4087;10461	20714000	31469000	10056000	35413000	0	0	19270000	95218000	60160000	104310000	55599000	97452000	86375000	40367000	0	87589000	41671000	105960000	61232000	182870000	40658000	116370000	0	84453000	3.74724e+07	4.8549e+07	1.97438e+07	5.48155e+07	0	0	2.85082e+07	9.83901e+07	6.47655e+07	1.17507e+08	6.46876e+07	1.02552e+08
1622	DIEISTEEEKDTGDLKDSSLLK	2 Phospho (STY)	2624.14	Q4G0J3;Q4G0J3-3	LARP7	LARP7		LARP7	La-related protein 7	2	26	138.96	4398;10520	0	25259000	0	32410000	0	33915000	29409000	59956000	64611000	34093000	53211000	47031000	61183000	23642000	0	36218000	47756000	78075000	137430000	110810000	104290000	119620000	177120000	97326000	0	3.89685e+07	0	5.01672e+07	0	4.82131e+07	4.3508e+07	6.19534e+07	6.95572e+07	3.84064e+07	6.19092e+07	4.94925e+07
7951	QGLGPASTTSPSPGPRSPK	Phospho (STY)	1900.9	P98171;P98171-2	ARHGAP4	ARHGAP4		ARHGAP4	Rho GTPase-activating protein 4	1	40	107.21	2955;2956;2957	36948000	37134000	29815000	30351000	43714000	42137000	55186000	0	51819000	31572000	44606000	31839000	78756000	14102000	15662000	34198000	108550000	50060000	107690000	99746000	105600000	75774000	163950000	78029000	6.68403e+07	5.72888e+07	5.85383e+07	4.69801e+07	7.42362e+07	5.99013e+07	8.16427e+07	0	5.57859e+07	3.55665e+07	5.18976e+07	3.35054e+07
10694	SRSPLELEPEAK	Phospho (STY)	1434.68	Q92466-3;Q92466-2;Q92466-5;Q92466-4;Q92466	DDB2	DDB2		DDB2	DNA damage-binding protein 2	1	76	133.86	6566;6567	24257000	26994000	16099000	30055000	37104000	21047000	32469000	67979000	43382000	40207000	41780000	47321000	49671000	14453000	39880000	42627000	80814000	104990000	154070000	73115000	76146000	75017000	109820000	112620000	4.38818e+07	4.16452e+07	3.16085e+07	4.65219e+07	6.3011e+07	2.99201e+07	4.8035e+07	7.02437e+07	4.67031e+07	4.5294e+07	4.86097e+07	4.97977e+07
2939	FASDDEHDEHDENGATGPVK	Phospho (STY)	2248.85	P05455	SSB	SSB		SSB	Lupus La protein	1	25	290.8	1258	20404000	49612000	11935000	64465000	27628000	106300000	41101000	23983000	24574000	18670000	0	0	33033000	11699000	46965000	0	67468000	61340000	77915000	127460000	100940000	144390000	172920000	122460000	3.69116e+07	7.65393e+07	2.3433e+07	9.97848e+07	4.69186e+07	1.51115e+08	6.08052e+07	2.4782e+07	2.64552e+07	2.10321e+07	0	0
5484	KSPSSPSVENSI	Phospho (STY)	1310.58	Q8WWN9;Q8WWN9-2	IPCEF1	IPCEF1		IPCEF1	Interactor protein for cytohesin exchange factors 1	1	44	234.28	6490;6491;6492;6493;6494	20117000	0	7435100	17986000	13475000	19422000	19971000	80062000	75140000	40008000	52748000	44421000	64929000	20464000	9721400	49608000	64432000	75293000	138980000	92358000	116130000	85437000	159020000	86305000	3.63924e+07	0	1.45979e+07	2.78404e+07	2.28836e+07	2.761e+07	2.95453e+07	8.27292e+07	8.08922e+07	4.50698e+07	6.13706e+07	4.67459e+07
9399	SEGESQTVLSSGSDPK	Acetyl (Protein N-term);Phospho (STY)	1728.71	Q9UHY1	NRBP1	NRBP1	NRBP1	NRBP1	Nuclear receptor-binding protein	1	36	172.66	8644;8645;8646	20341000	27689000	20560000	23808000	29300000	29711000	29586000	81273000	56112000	52795000	57715000	55091000	74074000	39890000	24643000	51153000	78839000	46480000	85935000	106290000	80908000	63667000	120070000	97563000	3.67976e+07	4.27174e+07	4.03672e+07	3.68522e+07	4.9758e+07	4.22367e+07	4.37698e+07	8.39805e+07	6.04076e+07	5.94746e+07	6.71495e+07	5.79744e+07
1954	DSSFTEVPRSPK	Phospho (STY)	1428.63	O95425-2;O95425-3;O95425-4;O95425	SVIL	SVIL		SVIL	Supervillin	1	42	218.34	1069	7940300	12044000	6506100	12192000	9067400	21749000	14431000	62482000	50365000	140640000	28506000	220040000	0	12038000	5112800	142460000	77555000	29220000	67919000	77494000	59049000	79329000	145550000	70659000	1.43643e+07	1.8581e+07	1.2774e+07	1.88719e+07	1.53985e+07	3.09181e+07	2.13494e+07	6.45635e+07	5.42206e+07	1.58434e+08	3.31658e+07	2.31556e+08
2749	ESPRPLQLPGAEGPAISDGEEGGGEPGAGGGAAGAAGAGR	Phospho (STY)	3606.63	Q6PKG0	LARP1	LARP1		LARP1	La-related protein 1	1	37	110.21	5092;5093	11639000	0	0	0	7364500	14427000	48891000	43114000	43934000	28838000	27664000	17900000	23455000	4398400	0	41953000	88374000	102350000	146540000	106700000	144720000	144060000	145800000	157590000	2.10554e+07	0	0	0	1.25066e+07	2.05092e+07	7.23298e+07	4.45503e+07	4.72973e+07	3.24866e+07	3.21862e+07	1.88369e+07
5150	KGGSYSQAASSDSAQGSDVSLTACKV	3 Phospho (STY)	2800.07	P01892;P10316;P01891	HLA-A	HLA-A		HLA-A	HLA class I histocompatibility antigen, A-2 alpha chain;HLA class I histocompatibility antigen, A-69 alpha chain;HLA class I histocompatibility antigen, A-68 alpha chain	3	17	153.87	1183;1184;1185;1186;1187	0	0	0	0	0	0	0	157860000	170060000	82978000	106840000	127650000	157780000	67437000	0	97441000	26790000	0	46749000	65144000	47438000	71538000	70243000	49781000	0	0	0	0	0	0	0	1.63119e+08	1.83079e+08	9.34763e+07	1.24305e+08	1.34331e+08
9691	SGSMDPSGAHPSVR	Oxidation (M);Phospho (STY)	1479.58	Q07666-2;Q07666;Q07666-3	KHDRBS1	KHDRBS1		KHDRBS1	KH domain-containing, RNA-binding, signal transduction-associated protein 1	1	53	82.709	3161;3162	25773000	61205000	10523000	22702000	13081000	78456000	26224000	27648000	50670000	76977000	18098000	72012000	35485000	42941000	39399000	102260000	32183000	71734000	54866000	107010000	56878000	133590000	59682000	122040000	4.66243e+07	9.44245e+07	2.06607e+07	3.51402e+07	2.22145e+07	1.11532e+08	3.87961e+07	2.85691e+07	5.4549e+07	8.67161e+07	2.10564e+07	7.5781e+07
570	AKSQEEVLPSSTTPSPGGALSPSGQPSSSATEVVLR	Phospho (STY)	3617.75	Q9UBW5-2;Q9UBW5	BIN2	BIN2		BIN2	Bridging integrator 2	1	37	131.8	8522;8523;8524	0	0	0	0	0	35344000	26697000	127360000	82801000	23133000	82744000	30211000	82928000	0	0	142960000	34399000	0	98752000	87094000	94904000	95164000	183380000	107500000	0	0	0	0	0	5.02445e+07	3.94958e+07	1.31603e+08	8.91397e+07	2.60598e+07	9.62699e+07	3.17922e+07
11102	STSLSALVR	Phospho (STY)	1012.5	Q5VZ89-6;Q5VZ89;Q5VZ89-2;Q5VZ89-5;Q5VZ89-3;Q5VZ89-4	DENND4C	DENND4C		DENND4C	DENN domain-containing protein 4C	1	49	149.33	4768	24310000	32164000	14205000	34868000	15764000	39699000	22705000	69879000	58704000	64701000	43790000	52519000	51053000	53703000	24954000	57609000	85616000	93719000	111230000	73965000	72739000	61001000	91530000	84764000	4.39777e+07	4.96213e+07	2.78899e+07	5.39719e+07	2.67708e+07	5.64355e+07	3.359e+07	7.2207e+07	6.3198e+07	7.28869e+07	5.09482e+07	5.52677e+07
11301	TAHNSEADLEESFNEHELEPSSPK	Phospho (STY)	2776.15	Q8IWS0-5;Q8IWS0	PHF6	PHF6		PHF6	PHD finger protein 6	1	58	188.15	5766;5767;5768	15348000	27269000	9156600	28065000	28995000	26894000	34465000	85086000	77476000	54298000	58032000	45665000	70288000	35985000	8372500	53679000	84498000	61383000	82873000	74645000	91047000	65566000	133990000	81530000	2.77651e+07	4.20695e+07	1.79779e+07	4.34416e+07	4.924e+07	3.82321e+07	5.09879e+07	8.79206e+07	8.34071e+07	6.11678e+07	6.75183e+07	4.8055e+07
3357	GEFSASPMLK	Phospho (STY)	1145.48	Q9UQ35;Q9UQ35-2	SRRM2	SRRM2		SRRM2	Serine/arginine repetitive matrix protein 2	1	45	148.13	9001	19161000	19623000	12681000	19221000	18464000	23412000	26629000	93496000	68460000	45465000	67137000	42090000	62541000	25880000	0	34311000	57172000	63976000	116770000	88065000	115870000	66808000	178430000	68507000	3.4663e+07	3.02735e+07	2.48977e+07	2.9752e+07	3.1356e+07	3.32822e+07	3.93952e+07	9.66107e+07	7.37009e+07	5.12172e+07	7.81117e+07	4.42929e+07
9115	SAADEVDGLGVARPHYGSVLDNER	Acetyl (Protein N-term);Phospho (STY)	2648.19	P46940	IQGAP1	IQGAP1		IQGAP1	Ras GTPase-activating-like protein IQGAP1	1	31	201.1	2368;2369	11550000	0	0	24430000	7658400	23151000	17000000	79997000	59266000	70297000	66417000	64414000	44296000	38635000	0	60727000	60413000	121900000	57732000	138330000	78898000	90481000	90821000	125610000	2.08944e+07	0	0	3.7815e+07	1.30057e+07	3.29111e+07	2.515e+07	8.2662e+07	6.3803e+07	7.91909e+07	7.7274e+07	6.77853e+07
9075	RVPSPTPAPK	Phospho (STY)	1128.57	Q9UQ35;Q9UQ35-2	SRRM2	SRRM2		SRRM2	Serine/arginine repetitive matrix protein 2	1	49	111.63	9056;11305	25442000	22387000	3593900	25991000	20304000	34418000	28011000	70584000	67264000	59944000	44945000	46555000	64305000	25585000	15802000	66131000	80810000	57807000	94112000	100030000	96149000	56578000	137300000	87321000	4.60255e+07	3.45377e+07	7.0562e+06	4.02313e+07	3.44808e+07	4.89281e+07	4.14398e+07	7.29354e+07	7.24133e+07	6.75281e+07	5.2292e+07	4.89916e+07
10219	SMPVLGSVSSVTK	Phospho (STY)	1370.65	A0MZ66-8;A0MZ66-4;A0MZ66-5;A0MZ66-6;A0MZ66;A0MZ66-3;A0MZ66-7	KIAA1598	SHTN1		KIAA1598	Shootin-1	1	31	171.26	8	17356000	17685000	13540000	20395000	14394000	24374000	28799000	104710000	80157000	67979000	82376000	59543000	112520000	40657000	17014000	65863000	45793000	43205000	74972000	76847000	66303000	69711000	103110000	83926000	3.13977e+07	2.72837e+07	2.65842e+07	3.15693e+07	2.44443e+07	3.46497e+07	4.26055e+07	1.08198e+08	8.62933e+07	7.65797e+07	9.58418e+07	6.26594e+07
10107	SLSLGDKEISR	Phospho (STY)	1283.61	Q9UMZ2-6;Q9UMZ2-9;Q9UMZ2-4;Q9UMZ2-8;Q9UMZ2-3;Q9UMZ2-7;Q9UMZ2-5;Q9UMZ2	SYNRG	SYNRG		SYNRG	Synergin gamma	1	49	88.768	8881	12957000	22411000	10881000	25689000	15915000	13010000	8893600	125210000	92486000	79558000	36570000	58707000	92913000	21603000	19165000	67829000	63929000	62860000	72096000	70264000	99364000	65999000	130070000	60481000	2.34397e+07	3.45747e+07	2.13636e+07	3.97638e+07	2.70273e+07	1.84948e+07	1.31573e+07	1.29381e+08	9.95661e+07	8.96236e+07	4.2548e+07	6.17796e+07
11967	TSPPCSPANLSR	Phospho (STY)	1365.57	P49585	PCYT1A	PCYT1A		PCYT1A	Choline-phosphate cytidylyltransferase A	1	19	94.63	2459;2460;10144	30222000	41357000	0	42564000	27934000	70084000	0	65951000	58127000	0	0	44558000	0	31614000	30606000	55739000	61131000	120020000	0	128350000	71447000	140020000	124950000	183070000	5.46727e+07	6.38038e+07	0	6.58845e+07	4.74382e+07	9.96304e+07	0	6.81481e+07	6.25768e+07	0	0	4.68901e+07
3380	GESLSLPGPSPPPDGTEQVIISR	Phospho (STY)	2412.16	Q9BZQ8	FAM129A	FAM129A		FAM129A	Protein Niban	1	74	178.15	7608;7609;7610	6973200	29790000	0	41806000	14026000	21981000	19281000	64631000	38439000	67623000	41577000	45909000	32021000	41729000	27923000	125990000	41375000	107530000	49126000	180210000	29911000	137280000	45769000	115010000	1.26148e+07	4.59587e+07	0	6.47112e+07	2.38193e+07	3.12479e+07	2.85245e+07	6.67841e+07	4.13816e+07	7.61786e+07	4.83735e+07	4.83118e+07
10315	SPEAKSPLQSQPHSR	Phospho (STY)	1727.8	Q9UI08-2;Q9UI08;Q9UI08-3	EVL	EVL		EVL	Ena/VASP-like protein	1	29	288.3	8664;8665	11565000	0	7093400	0	7709000	37286000	0	59113000	59226000	74817000	34914000	64804000	74522000	35654000	15390000	110010000	46630000	100880000	49996000	138360000	52594000	145530000	79698000	116280000	2.09215e+07	0	1.39271e+07	0	1.30916e+07	5.30052e+07	0	6.10823e+07	6.376e+07	8.42828e+07	4.06213e+07	6.81957e+07
12255	VDLGQNGEEKSPPNASHPPK	Phospho (STY)	2179.99	Q6JBY9	RCSD1	RCSD1		RCSD1	CapZ-interacting protein	1	62	240.75	4961	0	46164000	0	54037000	5170200	73817000	4752100	10098000	12321000	53476000	10503000	39131000	19119000	38815000	35292000	49570000	15231000	141400000	28170000	223730000	19969000	237820000	34028000	168430000	0	7.12199e+07	0	8.36434e+07	8.78016e+06	1.04937e+08	7.03031e+06	1.04344e+07	1.32642e+07	6.02418e+07	1.22199e+07	4.1179e+07
5185	KHSPSPPPPTPTESR	2 Phospho (STY)	1773.75	Q92922	SMARCC1	SMARCC1		SMARCC1	SWI/SNF complex subunit SMARCC1	2	58	146.19	6746;6747	28088000	28117000	16253000	31939000	21556000	39662000	38108000	50020000	67831000	43376000	44744000	47699000	57219000	29863000	20096000	50895000	69445000	64027000	86047000	99030000	96664000	80854000	115550000	90181000	5.08123e+07	4.33777e+07	3.19109e+07	4.94381e+07	3.66069e+07	5.63829e+07	5.63774e+07	5.16864e+07	7.30237e+07	4.88639e+07	5.20582e+07	5.01955e+07
11238	SWAQGSSEQELHYASLQR	2 Phospho (STY)	2235.9	O00453-10;O00453	LST1	LST1		LST1	Leukocyte-specific transcript 1 protein	2	31	136.24	156;157;158	0	33864000	22744000	52709000	43912000	56606000	66738000	69440000	57978000	0	0	67978000	76085000	0	48747000	32240000	0	77171000	57281000	126830000	98372000	104630000	100740000	118180000	0	5.22439e+07	4.46552e+07	8.15878e+07	7.45725e+07	8.04703e+07	9.87329e+07	7.17533e+07	6.24164e+07	0	0	7.15358e+07
11527	TGSGSPFAGNSPAREGEQDAASLKDVFK	2 Phospho (STY)	2982.28	Q9UPT8	ZC3H4	ZC3H4		ZC3H4	Zinc finger CCCH domain-containing protein 4	2	38	286.03	8948;8949;8950	13415000	5391500	0	0	0	0	11386000	104530000	106630000	51201000	84939000	62743000	95807000	11584000	0	61974000	82142000	31921000	126420000	68478000	140650000	62828000	161310000	27144000	2.42682e+07	8.31778e+06	0	0	0	0	1.68446e+07	1.08012e+08	1.14793e+08	5.76789e+07	9.88237e+07	6.60268e+07
8727	RPDPDSDEDEDYERER	Phospho (STY)	2101.79	Q96I25	RBM17	RBM17		RBM17	Splicing factor 45	1	52	226.08	6989	10038000	13374000	6661200	18696000	9930000	23136000	18069000	31417000	59813000	24644000	30695000	31423000	53914000	21620000	0	51526000	73581000	65766000	121230000	153210000	103220000	88540000	190400000	108430000	1.81591e+07	2.06328e+07	1.30785e+07	2.89394e+07	1.68634e+07	3.28898e+07	2.67315e+07	3.24636e+07	6.43919e+07	2.77619e+07	3.57126e+07	3.30676e+07
5360	KPLPDHVSIVEPKDEILPTTPISEQK	Phospho (STY)	2989.54	P23396;P23396-2	RPS3	RPS3		RPS3	40S ribosomal protein S3	1	51	165.98	10016;10017	23958000	0	0	0	13037000	0	14224000	59520000	57744000	54819000	33888000	37348000	52410000	32647000	17333000	53516000	110530000	77407000	96231000	101660000	152490000	46683000	207710000	64566000	4.33409e+07	0	0	0	2.21398e+07	0	2.10431e+07	6.15029e+07	6.21645e+07	6.17547e+07	3.94276e+07	3.93027e+07
5207	KIVEPEVVGESDSEVEGDAWR	2 Phospho (STY)	2489.04	P55081	MFAP1	MFAP1		MFAP1	Microfibrillar-associated protein 1	2	39	148.63	2722;2723	7163300	9674200	0	16843000	10969000	18979000	22448000	81105000	55741000	27486000	49255000	38926000	69999000	19034000	0	0	74189000	69624000	117130000	145530000	141040000	93271000	149190000	89390000	1.29587e+07	1.49249e+07	0	2.60711e+07	1.86278e+07	2.69803e+07	3.32098e+07	8.38069e+07	6.00082e+07	3.09635e+07	5.73066e+07	4.09633e+07
1026	ASLASLDSNPSTNEK	2 Phospho (STY)	1692.66	Q96BY6;Q96BY6-3	DOCK10	DOCK10		DOCK10	Dedicator of cytokinesis protein 10	2	47	308.76	6858;6859;6860	15752000	22695000	12807000	18652000	24038000	24393000	27382000	91630000	58740000	41169000	75960000	46621000	71515000	25025000	7863400	64272000	64895000	40344000	75503000	98537000	120470000	51869000	151810000	74261000	2.8496e+07	3.50129e+07	2.5145e+07	2.88713e+07	4.08219e+07	3.46767e+07	4.05092e+07	9.46826e+07	6.32368e+07	4.63777e+07	8.8377e+07	4.90611e+07
3293	GAVAAEGASDTEREEPTESQGLAAR	Phospho (STY)	2581.13	Q9P1Y6-2;Q9P1Y6-3;Q9P1Y6	PHRF1	PHRF1		PHRF1	PHD and RING finger domain-containing protein 1	1	27	197.61	8408;11197	29411000	38848000	20442000	35427000	34908000	35755000	24035000	63833000	53399000	42051000	32216000	34695000	53157000	0	28077000	47894000	65716000	46704000	71674000	82626000	114400000	78652000	155470000	115080000	5.32056e+07	5.9933e+07	4.01355e+07	5.48372e+07	5.92817e+07	5.08288e+07	3.55576e+07	6.59595e+07	5.74869e+07	4.73713e+07	3.74823e+07	3.65109e+07
3750	GPPDFSSDEEREPTPVLGSGAAAAGR	3 Phospho (STY)	2809.1	P42167;P42167-2;P42167-3;P42166	TMPO	TMPO		TMPO	Lamina-associated polypeptide 2, isoforms beta/gamma;Thymopoietin;Thymopentin;Lamina-associated polypeptide 2, isoform alpha;Thymopoietin;Thymopentin	3	44	160.98	2212;2213;10109	11724000	19181000	9154900	20025000	21487000	28836000	31693000	52873000	59722000	33163000	46876000	32711000	76341000	23534000	11489000	47628000	90099000	38435000	92056000	103870000	97507000	95585000	114110000	144890000	2.12092e+07	2.95916e+07	1.79746e+07	3.09965e+07	3.64898e+07	4.09928e+07	4.6887e+07	5.46344e+07	6.42939e+07	3.73588e+07	5.45387e+07	3.4423e+07
3746	GPPASSPAPAPKFSPVTPK	Phospho (STY)	1911.95	Q15942;Q15942-2	ZYX	ZYX		ZYX	Zyxin	1	44	155.17	4168;4171;4172;10476	16361000	28779000	0	27002000	12760000	18090000	13694000	78270000	61208000	75523000	54117000	62396000	80767000	48436000	11713000	108350000	49524000	72580000	61923000	91589000	61049000	83209000	115320000	69608000	2.95977e+07	4.4399e+07	0	4.17962e+07	2.16694e+07	2.57165e+07	2.0259e+07	8.08775e+07	6.58937e+07	8.50781e+07	6.29634e+07	6.56617e+07
9881	SKGHYEVTGSDDETGKLQGSGVSLASK	Phospho (STY)	2816.29	Q09666	AHNAK	AHNAK		AHNAK	Neuroblast differentiation-associated protein AHNAK	1	100	215.82	3259;10297;10298	0	0	0	0	0	0	0	66097000	111500000	200750000	137990000	173830000	177750000	89837000	15118000	142110000	22145000	0	0	57537000	0	26418000	35035000	46049000	0	0	0	0	0	0	0	6.8299e+07	1.20036e+08	2.26149e+08	1.60547e+08	1.82928e+08
5675	LCDDGPQLPTSPR	Phospho (STY)	1534.65	O60504-2;O60504	SORBS3	SORBS3		SORBS3	Vinexin	1	54	205.18	625;9776	26762000	36468000	17997000	34418000	28336000	52886000	41691000	57136000	40588000	29395000	34999000	30729000	56277000	17338000	20364000	31697000	60732000	59639000	74742000	153900000	84634000	122150000	83821000	95279000	4.84135e+07	5.62613e+07	3.5335e+07	5.32753e+07	4.81209e+07	7.5182e+07	6.16781e+07	5.90394e+07	4.36952e+07	3.3114e+07	4.07202e+07	3.23373e+07
6154	LLQPGGGPDVGTGAPRPGCSPR	Phospho (STY)	2225.04	Q9NXH8	TOR4A	TOR4A		TOR4A	Torsin-4A	1	17	74.516	8257;11179	0	0	0	0	0	0	0	91123000	0	0	54317000	95683000	97005000	0	0	83982000	76621000	103640000	85461000	196870000	74776000	114380000	108930000	106360000	0	0	0	0	0	0	0	9.41587e+07	0	0	6.3196e+07	1.00691e+08
4115	GYVPATIK	Phospho (STY)	927.447	P42226-2;P42226-3;P42226	STAT6	STAT6		STAT6	Signal transducer and activator of transcription 6	1	50	147.29	11461	33964000	27250000	17052000	28722000	26419000	38540000	33736000	40419000	47872000	42964000	36740000	35503000	42993000	23915000	19780000	43935000	65002000	98314000	114470000	94331000	67723000	116800000	88257000	100570000	6.14422e+07	4.20401e+07	3.34796e+07	4.44585e+07	4.48654e+07	5.47879e+07	4.99094e+07	4.17655e+07	5.15368e+07	4.83998e+07	4.27458e+07	3.73612e+07
915	AQSYPDNHQEFSDYDNPIFEK	Phospho (STY)	2623.05	Q9Y2U5	MAP3K2	MAP3K2	MAP3K2	MAP3K2	Mitogen-activated protein kinase kinase kinase 2	1	37	149.99	9252	0	21187000	15374000	28210000	17317000	29523000	25432000	97316000	58291000	71477000	55239000	59046000	80069000	32005000	23015000	63829000	59828000	60713000	90713000	84267000	72731000	65686000	119200000	51285000	0	3.26864e+07	3.0185e+07	4.3666e+07	2.94082e+07	4.19695e+07	3.76244e+07	1.00558e+08	6.27534e+07	8.05202e+07	6.42688e+07	6.21364e+07
9559	SFSLASSSNSPISQR	Phospho (STY)	1646.73	Q9BXB4	OSBPL11	OSBPL11		OSBPL11	Oxysterol-binding protein-related protein 11	1	67	217.26	7522;7523;7524;7525;7526;7527	39495000	18253000	20109000	20948000	19296000	19351000	48258000	123650000	89132000	45594000	62327000	31435000	72049000	15154000	12030000	39202000	51014000	26003000	119240000	93252000	99957000	45084000	106070000	62198000	7.1448e+07	2.816e+07	3.94817e+07	3.24252e+07	3.2769e+07	2.75091e+07	7.13934e+07	1.27769e+08	9.59554e+07	5.13625e+07	7.25154e+07	3.30802e+07
3108	FNDSEGDDTEETEDYRQFR	Phospho (STY)	2431.91	Q9NYF8-3;Q9NYF8-2;Q9NYF8	BCLAF1	BCLAF1		BCLAF1	Bcl-2-associated transcription factor 1	1	24	181.85	8290;11182	0	0	0	0	0	0	0	119680000	110810000	81171000	71771000	91510000	83264000	34358000	0	82477000	72226000	41471000	107740000	51889000	107850000	27306000	159300000	31647000	0	0	0	0	0	0	0	1.23667e+08	1.19293e+08	9.14407e+07	8.35032e+07	9.62995e+07
3040	FIHQQPQSSSPVYGSSAK	Phospho (STY)	2026.91	P49023;P49023-2;P49023-3	PXN	PXN		PXN	Paxillin	1	34	91.337	2426;2427;2428	13771000	0	0	21481000	0	35073000	21438000	63006000	47738000	53980000	45543000	75770000	57370000	30907000	17437000	63819000	0	116450000	81443000	117330000	78942000	103890000	86838000	138840000	2.49123e+07	0	0	3.32503e+07	0	4.98593e+07	3.17156e+07	6.5105e+07	5.13925e+07	6.08095e+07	5.29878e+07	7.97357e+07
5739	LDVKSIDDEDVDENEDDVYGNSSGR	Phospho (STY)	2864.15	Q8TEQ0;Q8TEQ0-2;Q8IUI4	SNX29;SNX29P2	SNX29;SNX29P2		SNX29;SNX29P2	Sorting nexin-29;Putative protein SNX29P2	1	34	152.01	6401	30675000	27275000	0	39735000	0	34501000	38696000	74183000	56160000	47561000	31104000	42395000	52726000	22635000	26707000	58929000	61050000	79457000	97205000	79530000	79868000	109640000	96565000	78262000	5.54922e+07	4.20787e+07	0	6.15055e+07	0	4.90461e+07	5.72473e+07	7.66543e+07	6.04593e+07	5.35784e+07	3.61885e+07	4.46139e+07
1887	DRSSPPPGYIPDELHQVAR	Phospho (STY)	2213.03	Q9Y2U5	MAP3K2	MAP3K2	MAP3K2	MAP3K2	Mitogen-activated protein kinase kinase kinase 2	1	40	131.94	9253;9254	23560000	19113000	11057000	27296000	21018000	33237000	43772000	38370000	29292000	21410000	0	21804000	0	28024000	17628000	104660000	109890000	62641000	135160000	117530000	119940000	28398000	148370000	100700000	4.26209e+07	2.94867e+07	2.17091e+07	4.22513e+07	3.56933e+07	4.72492e+07	6.47567e+07	3.96483e+07	3.15344e+07	2.41188e+07	0	2.29452e+07
6510	LSLTDPLVAER	Phospho (STY)	1292.64	P13224;P13224-2	GP1BB	GP1BB		GP1BB	Platelet glycoprotein Ib beta chain	1	50	135.02	1508;9948	15602000	22964000	8851900	22672000	27329000	44070000	23682000	11669000	12355000	14199000	6759600	7615000	15704000	7898600	0	20563000	84419000	92609000	88610000	122100000	92513000	171180000	125880000	222100000	2.82246e+07	3.54279e+07	1.73797e+07	3.50938e+07	4.64108e+07	6.26493e+07	3.50354e+07	1.20577e+07	1.33008e+07	1.59954e+07	7.86457e+06	8.01355e+06
349	AESPESSAIESTQSTPQK	Phospho (STY)	1955.84	Q9NTI5-2;Q9NTI5	PDS5B	PDS5B		PDS5B	Sister chromatid cohesion protein PDS5 homolog B	1	68	141.5	8183;8184;8185	8761700	30739000	0	25950000	27334000	39391000	26906000	85125000	82196000	22892000	48270000	72586000	75658000	35919000	9003200	60178000	72345000	51222000	76206000	81695000	71800000	70175000	100240000	80149000	1.58502e+07	4.74228e+07	0	4.01678e+07	4.64193e+07	5.59977e+07	3.9805e+07	8.79609e+07	8.84884e+07	2.57883e+07	5.61606e+07	7.6385e+07
2023	DVYLSPR	Phospho (STY)	928.406	P38159-2;P38159;Q96E39	RBMX;RBMXL1	RBMX;RBMXL1		RBMX;RBMXL1	RNA-binding motif protein, X chromosome;RNA-binding motif protein, X chromosome, N-terminally processed;RNA binding motif protein, X-linked-like-1	1	39	113.66	2154	18655000	35122000	17960000	39628000	31628000	54153000	28254000	50143000	29627000	27026000	27737000	32041000	35807000	15894000	40918000	27599000	47206000	103280000	73060000	105170000	86612000	105700000	92809000	127750000	3.37476e+07	5.41847e+07	3.52624e+07	6.13399e+07	5.37115e+07	7.69831e+07	4.17993e+07	5.18135e+07	3.18951e+07	3.04453e+07	3.22711e+07	3.3718e+07
7024	MPSLEISAPK	Phospho (STY)	1151.53	Q09666	AHNAK	AHNAK		AHNAK	Neuroblast differentiation-associated protein AHNAK	1	42	174.05	3283	2935100	44006000	3121600	42805000	0	54466000	5835500	7916100	9112200	64999000	7031200	83897000	8180900	41585000	35330000	89093000	14338000	134900000	20811000	179050000	21139000	172740000	24485000	179400000	5.30971e+06	6.78906e+07	6.1289e+06	6.62575e+07	0	7.74281e+07	8.6331e+06	8.17982e+06	9.80977e+06	7.32226e+07	8.18057e+06	8.8288e+07
8031	QLEYQQLEDDKLSQKSSSSK	2 Phospho (STY)	2500.08	Q9Y2J2-2;Q9Y2J2;Q9Y2J2-4;Q9Y2J2-3	EPB41L3	EPB41L3		EPB41L3	Band 4.1-like protein 3;Band 4.1-like protein 3, N-terminally processed	2	30	218.48	9205;9206;9207;9208;9209	29585000	45657000	0	36979000	0	28235000	38185000	50560000	56113000	38337000	19263000	0	0	0	0	0	23052000	48087000	184860000	91119000	258130000	82987000	148750000	57497000	5.35204e+07	7.04377e+07	0	5.72395e+07	0	4.01385e+07	5.64913e+07	5.22444e+07	6.04087e+07	4.31874e+07	2.24119e+07	0
547	AKEVELVSE	Phospho (STY)	1082.49	O60832	DKC1	DKC1		DKC1	H/ACA ribonucleoprotein complex subunit 4	1	40	184.44	682	36217000	24728000	12237000	21492000	16902000	17846000	15693000	61271000	50521000	26051000	46764000	57840000	42172000	20486000	12747000	32063000	52785000	99307000	122950000	75225000	77318000	70617000	87895000	154930000	6.55179e+07	3.81493e+07	2.40259e+07	3.32673e+07	2.87034e+07	2.53696e+07	2.32164e+07	6.33122e+07	5.43886e+07	2.9347e+07	5.44084e+07	6.08672e+07
11154	SVENLPECGITHEQR	Phospho (STY)	1847.79	Q9UBF8-2;Q9UBF8-3;Q9UBF8	PI4KB	PI4KB		PI4KB	Phosphatidylinositol 4-kinase beta	1	30	101.92	8509	32692000	25479000	17097000	30822000	32848000	29806000	36445000	54306000	78132000	31003000	67094000	37750000	44464000	23419000	22180000	44180000	61086000	59540000	0	88839000	122690000	87923000	136980000	70474000	5.91411e+07	3.93079e+07	3.3568e+07	4.77091e+07	5.57833e+07	4.23718e+07	5.39171e+07	5.61152e+07	8.41133e+07	3.49255e+07	7.80617e+07	3.97258e+07
13145	YLLGDAPVSPSSQK	Phospho (STY)	1540.72	Q9NYB0	TERF2IP	TERF2IP		TERF2IP	Telomeric repeat-binding factor 2-interacting protein 1	1	37	245.18	8274;8275;8276	19540000	22555000	13201000	29779000	14073000	32527000	23301000	57304000	46169000	53544000	43054000	47307000	44171000	0	24567000	57472000	55536000	54706000	66868000	130710000	95893000	83626000	135100000	82892000	3.53486e+07	3.47969e+07	2.59186e+07	4.60947e+07	2.38991e+07	4.62399e+07	3.44717e+07	5.9213e+07	4.97034e+07	6.03184e+07	5.00919e+07	4.9783e+07
538	AITSLLGGGSPK	Phospho (STY)	1179.59	Q6KC79-2;Q6KC79	NIPBL	NIPBL		NIPBL	Nipped-B-like protein	1	15	139.49	4965	40255000	40855000	18911000	35294000	30654000	33487000	0	89687000	0	0	0	0	0	0	29561000	0	115470000	0	118010000	128530000	108870000	150740000	158860000	132150000	7.28228e+07	6.30294e+07	3.71295e+07	5.46313e+07	5.20574e+07	4.76046e+07	0	9.26748e+07	0	0	0	0
2785	ETERASPIKMDLAPSK	Phospho (STY)	1851.88	P27816;P27816-2;P27816-6	MAP4	MAP4		MAP4	Microtubule-associated protein 4	1	38	135.21	1909;10040	25570000	23669000	17841000	25096000	19415000	24763000	26984000	74084000	46326000	47885000	40913000	49044000	68438000	21522000	14951000	42888000	53304000	52047000	99629000	108700000	107790000	48124000	102570000	86311000	4.62571e+07	3.65155e+07	3.50287e+07	3.88459e+07	3.2971e+07	3.52027e+07	3.99204e+07	7.6552e+07	4.98724e+07	5.39434e+07	4.76009e+07	5.16109e+07
7017	MPFLSISSPK	Oxidation (M);Phospho (STY)	1201.55	Q09666	AHNAK	AHNAK		AHNAK	Neuroblast differentiation-associated protein AHNAK	1	51	166.45	3248;3249;3250	8062500	51191000	4519500	53048000	4460400	65378000	10897000	3720200	10770000	49648000	4592200	69665000	7938000	40418000	47336000	49879000	13841000	113260000	30934000	207660000	10926000	184940000	12579000	169490000	1.45854e+07	7.89753e+07	8.87351e+06	8.21126e+07	7.57476e+06	9.29404e+07	1.61211e+07	3.84413e+06	1.15945e+07	5.59294e+07	5.34287e+06	7.33111e+07
7765	PFSAPKPQTSPSPK	Phospho (STY)	1547.74	Q01518-2;Q01518	CAP1	CAP1		CAP1	Adenylyl cyclase-associated protein 1	1	46	131.18	3021;3022;10258	31346000	42652000	18051000	35304000	35501000	80526000	46372000	40669000	29864000	0	27974000	23722000	37491000	13209000	4089700	24709000	66862000	47039000	80219000	106370000	87381000	91248000	156850000	96753000	5.67061e+07	6.58017e+07	3.5441e+07	5.46468e+07	6.02887e+07	1.14475e+08	6.86032e+07	4.20238e+07	3.21502e+07	0	3.25468e+07	2.49636e+07
11880	TQTPPLGQTPQLGLK	Phospho (STY)	1657.84	P78344-2;P78344	EIF4G2	EIF4G2		EIF4G2	Eukaryotic translation initiation factor 4 gamma 2	1	54	162.44	10226	27478000	11199000	13004000	19923000	22504000	27546000	55893000	73135000	87546000	31826000	46336000	27236000	56147000	10813000	11112000	23680000	79919000	37277000	98989000	31119000	139520000	75691000	126390000	84702000	4.97087e+07	1.72773e+07	2.55318e+07	3.08386e+07	3.82169e+07	3.9159e+07	8.26887e+07	7.55714e+07	9.4248e+07	3.58526e+07	5.39104e+07	2.86615e+07
1924	DSHSSEEDEASSQTDLSQTISKK	2 Phospho (STY)	2668.04	Q5JTV8;Q5JTV8-3;Q5JTV8-2	TOR1AIP1	TOR1AIP1		TOR1AIP1	Torsin-1A-interacting protein 1	2	39	217.37	4527;4528;4529;4530;4531	12997000	10198000	12524000	9659700	23647000	0	25669000	89471000	60277000	30433000	59494000	44785000	59486000	30830000	0	36616000	116360000	32218000	125120000	60325000	82007000	55216000	163040000	77948000	2.35121e+07	1.5733e+07	2.45894e+07	1.49522e+07	4.01579e+07	0	3.7975e+07	9.24516e+07	6.48914e+07	3.42834e+07	6.92193e+07	4.7129e+07
11800	TPPDTTFPEPTCLSASPPNAPPR	Phospho (STY)	2529.12	A1A4S6	ARHGAP10	ARHGAP10		ARHGAP10	Rho GTPase-activating protein 10	1	53	270.18	13;14;9668	11237000	12636000	7169500	17431000	13638000	16348000	17373000	94298000	148060000	73557000	72383000	49781000	86370000	34321000	13361000	62610000	36533000	33443000	93904000	80802000	48010000	53562000	70022000	69129000	2.03282e+07	1.94943e+07	1.40765e+07	2.69813e+07	2.31604e+07	2.32401e+07	2.57018e+07	9.74394e+07	1.59395e+08	8.28634e+07	8.42152e+07	5.23864e+07
10656	SRQGSLAMEELK	2 Phospho (STY)	1507.61	P16150	SPN	SPN		SPN	Leukosialin	2	34	207.1	1565;1569	0	0	0	0	36950000	16357000	20237000	100090000	22688000	21255000	27954000	0	39217000	21710000	0	29363000	73407000	41331000	210420000	112080000	139930000	26854000	197140000	77683000	0	0	0	0	6.27494e+07	2.32529e+07	2.99388e+07	1.03424e+08	2.44249e+07	2.39442e+07	3.25236e+07	0
1516	DEILPTTPISEQK	Phospho (STY)	1549.73	P23396;P23396-2	RPS3	RPS3		RPS3	40S ribosomal protein S3	1	30	120.54	10016;10017	37274000	59228000	0	51757000	32528000	74981000	44725000	31982000	22520000	22258000	21230000	27943000	31969000	18192000	37648000	0	44821000	11996000	0	127920000	92944000	154780000	128940000	134570000	6.74301e+07	9.13744e+07	0	8.01142e+07	5.52399e+07	1.06592e+08	6.61666e+07	3.30474e+07	2.4244e+07	2.50741e+07	2.47004e+07	2.94055e+07
9353	SDSFENPVLQQHFR	Phospho (STY)	1782.77	P12956;P12956-2	XRCC6	XRCC6		XRCC6	X-ray repair cross-complementing protein 6	1	42	183.7	1502;1503	9097700	60001000	1733500	51887000	11021000	86740000	18734000	0	0	13836000	0	17224000	0	13112000	41734000	72110000	44174000	56732000	74077000	128760000	92133000	127920000	133700000	149410000	1.64581e+07	9.2567e+07	3.40352e+06	8.03155e+07	1.87161e+07	1.23308e+08	2.77153e+07	0	0	1.55865e+07	0	1.81255e+07
3775	GPSLDIDTPDVNIEGPEGK	Phospho (STY)	2031.9	Q09666	AHNAK	AHNAK		AHNAK	Neuroblast differentiation-associated protein AHNAK	1	49	396.92	3264;10301	7324900	42776000	4158000	52172000	4954500	68349000	6429200	5422400	5330800	96961000	0	42907000	0	35412000	32882000	48070000	13199000	117210000	28776000	165630000	10844000	174060000	26695000	213480000	1.3251e+07	6.5993e+07	8.16375e+06	8.07566e+07	8.41386e+06	9.71639e+07	9.51142e+06	5.60304e+06	5.73889e+06	1.09228e+08	0	4.51527e+07
4789	IPGTPGAGGRLSPENNQVLTK	Phospho (STY)	2185.09	Q16514-2;Q16514	TAF12	TAF12		TAF12	Transcription initiation factor TFIID subunit 12	1	30	95.209	4194	0	25667000	0	23986000	24915000	0	27584000	52487000	45892000	36510000	41180000	0	55359000	25168000	0	0	91327000	89245000	91591000	78007000	123760000	86674000	173190000	110500000	0	3.9598e+07	0	3.71277e+07	4.23113e+07	0	4.08081e+07	5.42356e+07	4.94052e+07	4.11292e+07	4.79116e+07	0
4114	GYTSDSEVYTDHGRPGK	Phospho (STY)	1947.8	Q92538-3;Q92538-2;Q92538	GBF1	GBF1		GBF1	Golgi-specific brefeldin A-resistance guanine nucleotide exchange factor 1	1	33	121.82	6582;10908	20200000	19045000	11013000	20349000	13816000	28244000	20019000	61154000	56285000	45728000	45871000	40626000	62345000	19136000	22638000	46267000	82655000	52423000	92922000	94908000	74303000	55184000	147820000	67955000	3.65426e+07	2.93818e+07	2.16227e+07	3.1498e+07	2.34627e+07	4.01513e+07	2.96163e+07	6.31913e+07	6.05938e+07	5.15135e+07	5.33694e+07	4.27523e+07
8307	RADDFPVRDDPSDVTDEDEGPAEPPPPPK	2 Phospho (STY)	3319.36	Q3YEC7;Q3YEC7-2	RABL6	RABL6		RABL6	Rab-like protein 6	2	39	164.46	4387;10518	20223000	34776000	8721300	56237000	26708000	58690000	39908000	25341000	26172000	13424000	20194000	0	18865000	0	42558000	0	30051000	48978000	84734000	99827000	103840000	158000000	144860000	137700000	3.65842e+07	5.36509e+07	1.71233e+07	8.70488e+07	4.53562e+07	8.34328e+07	5.90403e+07	2.61852e+07	2.81756e+07	1.51224e+07	2.34951e+07	0
693	ALSLEENGVGSNFK	Phospho (STY)	1543.69	Q8NF50;Q8NF50-2;Q8NF50-3;Q8NF50-4	DOCK8	DOCK8		DOCK8	Dedicator of cytokinesis protein 8	1	18	229.69	6190	7403100	47803000	6453100	34788000	0	41515000	0	0	0	129470000	0	102930000	0	53586000	38367000	152360000	0	63131000	47584000	99724000	0	162710000	48543000	161830000	1.33925e+07	7.37484e+07	1.26699e+07	5.38481e+07	0	5.90171e+07	0	0	0	1.4585e+08	0	1.08317e+08
11790	TPKDSPGIPPSANAHQLFR	Phospho (STY)	2112.02	P51812	RPS6KA3	RPS6KA3	RPS6KA3	RPS6KA3	Ribosomal protein S6 kinase alpha-3	1	110	174.7	2596;10176	14694000	8145100	7535300	8414500	12093000	9700600	19521000	75201000	48414000	40608000	61520000	75538000	74885000	10128000	7239300	59572000	91464000	58020000	108020000	60704000	90171000	76811000	115090000	64392000	2.6582e+07	1.25659e+07	1.47947e+07	1.30247e+07	2.05366e+07	1.37902e+07	2.88796e+07	7.77062e+07	5.21203e+07	4.57457e+07	7.15765e+07	7.94915e+07
11204	SVSPTFLNPSDENLK	Phospho (STY)	1726.78	Q9UKA4	AKAP11	AKAP11		AKAP11	A-kinase anchor protein 11	1	29	228.08	8736;8737	32366000	24847000	19841000	21224000	29999000	20680000	33994000	79152000	53913000	28560000	39834000	32899000	60069000	19284000	17718000	36573000	60829000	56964000	120020000	70669000	106200000	60775000	113300000	58001000	5.85513e+07	3.83329e+07	3.89555e+07	3.28525e+07	5.09451e+07	2.93984e+07	5.02911e+07	8.17889e+07	5.80402e+07	3.21734e+07	4.63455e+07	3.46209e+07
1392	CSGPGLSPGMVR	Oxidation (M);Phospho (STY)	1312.53	P21333-2;P21333	FLNA	FLNA		FLNA	Filamin-A	1	46	137.27	1768	28548000	35477000	20484000	34556000	29446000	40645000	28538000	65833000	54436000	48713000	39726000	46003000	60592000	33686000	19805000	28968000	64508000	34865000	37087000	96212000	65790000	104930000	67720000	110130000	5.16444e+07	5.47324e+07	4.02179e+07	5.34889e+07	5.00059e+07	5.77803e+07	4.22194e+07	6.80262e+07	5.86033e+07	5.48761e+07	4.62199e+07	4.84107e+07
10720	SRSRSPTPPSSAGLGSNSAPPIPDSR	4 Phospho (STY)	2897.15	Q8IWX8	CHERP	CHERP		CHERP	Calcium homeostasis endoplasmic reticulum protein	4	32	148.1	5779;5780;5781;10773	0	9660800	0	11171000	7395200	15180000	37442000	38134000	53596000	27344000	42985000	38647000	52334000	17176000	0	32220000	30989000	90489000	111830000	78423000	154790000	0	223480000	121540000	0	1.49043e+07	0	1.72915e+07	1.25587e+07	2.15797e+07	5.53921e+07	3.94044e+07	5.7699e+07	3.08035e+07	5.00116e+07	4.06697e+07
11552	TGVTSTSDSEEEGDDQEGEKKR	2 Phospho (STY)	2542.96	O75475;O75475-3;O75475-2	PSIP1	PSIP1		PSIP1	PC4 and SFRS1-interacting protein	2	23	134.91	855;856;857;9804	0	0	0	0	0	7174600	14902000	33820000	43405000	27188000	29865000	33192000	40077000	15595000	0	19869000	46185000	47531000	113000000	169090000	112720000	145550000	190270000	99858000	0	0	0	0	0	1.01993e+07	2.20462e+07	3.49467e+07	4.67278e+07	3.06278e+07	3.47469e+07	3.49292e+07
9610	SGDEMIFDPTMSKK	Acetyl (Protein N-term);Phospho (STY)	1706.69	P20042	EIF2S2	EIF2S2		EIF2S2	Eukaryotic translation initiation factor 2 subunit 2	1	34	144.97	1730;9997	6524400	5197900	5505600	6426200	4780400	0	8196300	122200000	71981000	58953000	61215000	80933000	60032000	25323000	2201600	50225000	53004000	34461000	104030000	61081000	134380000	40843000	142210000	44234000	1.18029e+07	8.0191e+06	1.08096e+07	9.94706e+06	8.1182e+06	0	1.21257e+07	1.26271e+08	7.74914e+07	6.64117e+07	7.12216e+07	8.51689e+07
12411	VGSLTPPSSPK	2 Phospho (STY)	1228.51	Q2M2I8;Q2M2I8-2	AAK1	AAK1	AAK1	AAK1	AP2-associated protein kinase 1	2	109	146.26	4297;4298;10502	58811000	28655000	13129000	30391000	20402000	30060000	21513000	48329000	45399000	23326000	31484000	44167000	35099000	33441000	16523000	30020000	38897000	57087000	111350000	78331000	101070000	76850000	111560000	95449000	1.06391e+08	4.42077e+07	2.57773e+07	4.7042e+07	3.46472e+07	4.27329e+07	3.18266e+07	4.9939e+07	4.88745e+07	2.62772e+07	3.66306e+07	4.64786e+07
2840	EVEDKESEGEEEDEDEDLSK	Phospho (STY)	2418.9	O95218-2;O95218	ZRANB2	ZRANB2		ZRANB2	Zinc finger Ran-binding domain-containing protein 2	1	30	162.11	1031	30237000	55334000	0	44220000	26326000	75837000	37312000	24655000	41020000	21641000	20800000	19046000	0	0	27952000	26202000	42312000	47621000	88870000	141630000	98803000	134800000	169680000	6325800	5.46999e+07	8.53669e+07	0	6.84478e+07	4.47075e+07	1.07809e+08	5.51998e+07	2.54764e+07	4.41602e+07	2.4379e+07	2.42001e+07	2.00428e+07
9014	RSTQGVTLTDLQEAEK	Phospho (STY)	1854.87	O14974-5;O14974-4;O14974-3;O14974-2;O14974	PPP1R12A	PPP1R12A		PPP1R12A	Protein phosphatase 1 regulatory subunit 12A	1	51	149.44	270;9711	33878000	20939000	12126000	20925000	13471000	19386000	18036000	93347000	7507800	58364000	58410000	64946000	69141000	30338000	19084000	53506000	79251000	50383000	63935000	74245000	46021000	71874000	119400000	81403000	6.12866e+07	3.23038e+07	2.3808e+07	3.23896e+07	2.28768e+07	2.75589e+07	2.66826e+07	9.64568e+07	8.08255e+06	6.57482e+07	6.79581e+07	6.83451e+07
4014	GTEAPAVVTEEEDDDEETAPPVIAPRPDHTK	Phospho (STY)	3394.51	Q13177	PAK2	PAK2	PAK2	PAK2	Serine/threonine-protein kinase PAK 2;PAK-2p27;PAK-2p34	1	30	166.07	10343;10344	23979000	34020000	0	0	0	4606900	0	100030000	83168000	65429000	73690000	56871000	67930000	42572000	0	77787000	52499000	62192000	8817300	74895000	71394000	81204000	93445000	104710000	4.33789e+07	5.24846e+07	0	0	0	6.5491e+06	0	1.03362e+08	8.95348e+07	7.3707e+07	8.57359e+07	5.98475e+07
10263	SNSFSDEREFSGPSTPTGTLEFEGGEVSLEGGK	Phospho (STY)	3513.51	Q09666	AHNAK	AHNAK		AHNAK	Neuroblast differentiation-associated protein AHNAK	1	23	203.24	3239;3240;3265;3266;3267;10292;10293;10294	44203000	0	18846000	12948000	0	0	33814000	80230000	96667000	30240000	94297000	40932000	99843000	25676000	0	22206000	106320000	29226000	150880000	41379000	80174000	0	170770000	0	7.99649e+07	0	3.70019e+07	2.00421e+07	0	0	5.00248e+07	8.29028e+07	1.04067e+08	3.40659e+07	1.09711e+08	4.30743e+07
10693	SRSPLDKDTYPPSASVVGASVGGHR	2 Phospho (STY)	2699.21	Q96T37-4;Q96T37-2;Q96T37-3;Q96T37	RBM15	RBM15		RBM15	Putative RNA-binding protein 15	2	38	177.99	7266;7267	18334000	34480000	10129000	0	0	41635000	37945000	44570000	0	18080000	33760000	33023000	48635000	15040000	24989000	24110000	63216000	0	72939000	117450000	143580000	118010000	150330000	126180000	3.31669e+07	5.31943e+07	1.98871e+07	0	0	5.91877e+07	5.61362e+07	4.60548e+07	0	2.03675e+07	3.92787e+07	3.47514e+07
12178	VAGEAAETDSEPEPEPEPTAAPR	2 Phospho (STY)	2508.99	Q6QNY0	BLOC1S3	BLOC1S3		BLOC1S3	Biogenesis of lysosome-related organelles complex 1 subunit 3	2	30	127.92	5108;10648	0	11891000	0	0	12910000	1866900	2289900	56637000	84182000	31994000	63882000	51856000	65184000	29087000	0	42585000	5502200	65765000	152950000	79695000	73036000	100120000	127870000	113980000	0	1.83449e+07	0	0	2.19241e+07	2.65396e+06	3.3877e+06	5.85238e+07	9.06264e+07	3.60419e+07	7.43246e+07	5.457e+07
11057	STFREESPLRIK	Phospho (STY)	1541.76	Q9NYF8-3;Q9NYF8-2;Q9NYF8;Q9NYF8-4	BCLAF1	BCLAF1		BCLAF1	Bcl-2-associated transcription factor 1	1	20	184.48	8288	0	0	10355000	0	5531700	0	4645000	114200000	81436000	67157000	83320000	66652000	141480000	24895000	0	93320000	64008000	27450000	97382000	32760000	95395000	32274000	105130000	25575000	0	0	2.03308e+07	0	9.39407e+06	0	6.87186e+06	1.18004e+08	8.76702e+07	7.56537e+07	9.69401e+07	7.01404e+07
10629	SRESLNVDVVK	Phospho (STY)	1324.64	Q07866-7;Q07866-6;Q07866-4;Q07866-9;Q07866-8;Q07866-2;Q07866;Q07866-5;Q07866-10;Q07866-3	KLC1	KLC1		KLC1	Kinesin light chain 1	1	54	139.49	3164;3165;3169;3170	20522000	38040000	11415000	40697000	7144700	39425000	27378000	73830000	51831000	14016000	31909000	31580000	44705000	8866500	30961000	37869000	32814000	45205000	58333000	98964000	76737000	117330000	106390000	124890000	3.71251e+07	5.86865e+07	2.2412e+07	6.29946e+07	1.21333e+07	5.6046e+07	4.05033e+07	7.62896e+07	5.57989e+07	1.57893e+07	3.71251e+07	3.32328e+07
6487	LSGLSFKR	Phospho (STY)	986.495	P49006	MARCKSL1	MARCKSL1		MARCKSL1	MARCKS-related protein	1	38	112.13	2423	26954000	27095000	16298000	21404000	19005000	27769000	30693000	64046000	43733000	44490000	35981000	29146000	33895000	31983000	16855000	54076000	63411000	41944000	78801000	108330000	58086000	68255000	163270000	60912000	4.87608e+07	4.1801e+07	3.19992e+07	3.31311e+07	3.22748e+07	3.9476e+07	4.54075e+07	6.61796e+07	4.70809e+07	5.01188e+07	4.18627e+07	3.06714e+07
3645	GLRDSHSSEEDEASSQTDLSQTISKK	3 Phospho (STY)	3074.22	Q5JTV8;Q5JTV8-3;Q5JTV8-2	TOR1AIP1	TOR1AIP1		TOR1AIP1	Torsin-1A-interacting protein 1	3	26	152.85	4527;4528;4529;4530;4531	0	0	0	0	0	0	0	98321000	62769000	82485000	56000000	126730000	129490000	44678000	0	92840000	11206000	47710000	77066000	89299000	90506000	49969000	57030000	49660000	0	0	0	0	0	0	0	1.01596e+08	6.75742e+07	9.2921e+07	6.51542e+07	1.33363e+08
9220	SASPTIEAQGTSPAHDNIAFQDSTSK	Phospho (STY)	2739.2	Q12912-2;Q12912	LRMP	LRMP		LRMP	Lymphoid-restricted membrane protein;Processed lymphoid-restricted membrane protein	1	30	163.75	3395;3396;10320	32628000	37626000	21129000	43730000	23567000	44137000	37637000	43224000	26308000	20614000	22093000	22934000	24525000	13574000	36335000	28108000	53387000	51263000	88324000	106550000	86981000	92423000	120860000	86157000	5.90253e+07	5.80478e+07	4.14843e+07	6.76893e+07	4.00221e+07	6.27445e+07	5.56806e+07	4.4664e+07	2.8322e+07	2.32221e+07	2.57045e+07	2.41343e+07
399	AGDSAVLVLPPSPGPR	Phospho (STY)	1611.8	Q96JY6;Q96JY6-3;Q96JY6-5;Q96JY6-4	PDLIM2	PDLIM2		PDLIM2	PDZ and LIM domain protein 2	1	134	103.41	7041	13671000	37354000	7562600	33087000	7530800	35016000	8725400	42104000	45889000	47032000	21085000	30792000	15359000	25933000	36650000	95160000	25295000	59189000	32202000	137120000	40629000	117700000	61029000	185620000	2.47314e+07	5.76282e+07	1.48483e+07	5.12151e+07	1.2789e+07	4.97782e+07	1.29084e+07	4.35067e+07	4.9402e+07	5.29825e+07	2.45317e+07	3.24036e+07
10999	SSSSVGGLSVSSR	Phospho (STY)	1288.57	Q92608;Q92608-2	DOCK2	DOCK2		DOCK2	Dedicator of cytokinesis protein 2	1	45	138.91	6616	22135000	34040000	18578000	35584000	22600000	42620000	20436000	61039000	38277000	23878000	25553000	29628000	71395000	19953000	21660000	41125000	41617000	35433000	62465000	82328000	90974000	115720000	121600000	82360000	4.00431e+07	5.25155e+07	3.64757e+07	5.50802e+07	3.83799e+07	6.0588e+07	3.02332e+07	6.30725e+07	4.12072e+07	2.6899e+07	2.97301e+07	3.11787e+07
13004	WRLSPGETPER	Phospho (STY)	1406.63	Q6NYC8;Q6NYC8-2	PPP1R18	PPP1R18		PPP1R18	Phostensin	1	44	160.87	4996	3315500	43937000	3397100	54176000	3687000	60737000	4986500	0	6620000	44393000	0	73259000	0	48608000	47872000	54845000	8774400	113280000	27075000	165630000	26318000	210300000	28643000	130200000	5.99787e+06	6.77841e+07	6.66981e+06	8.38586e+07	6.26136e+06	8.63428e+07	7.37708e+06	0	7.12679e+06	5.00096e+07	0	7.70932e+07
11394	TDGSISGDRQPVTVADYISR	2 Phospho (STY)	2295.98	P51116	FXR2	FXR2		FXR2	Fragile X mental retardation syndrome-related protein 2	2	32	156.58	2557;2558	13195000	11621000	0	15881000	10075000	0	0	93162000	92603000	55266000	88411000	94996000	124170000	48170000	0	82135000	26257000	38608000	54381000	79420000	70765000	53257000	70561000	36222000	2.38703e+07	1.79284e+07	0	2.45821e+07	1.71096e+07	0	0	9.62656e+07	9.96921e+07	6.22582e+07	1.02863e+08	9.99679e+07
1235	AVPMAPAPASPGSSNDSSAR	Phospho (STY)	1948.84	Q66K74-2;Q66K74	MAP1S	MAP1S		MAP1S	Microtubule-associated protein 1S;MAP1S heavy chain;MAP1S light chain	1	50	133.27	4825	6439800	7501900	5088400	38551000	8827700	0	0	73320000	68272000	42987000	44654000	48750000	69681000	0	0	50878000	17694000	72619000	65020000	90729000	43968000	115720000	85709000	202580000	1.16498e+07	1.15736e+07	9.99048e+06	5.96728e+07	1.49914e+07	0	0	7.57626e+07	7.34985e+07	4.84257e+07	5.19535e+07	5.13015e+07
5807	LFDQQLSPGLRPRPQVPGEANPINMVSK	Phospho (STY)	3167.6	Q92835-2;Q92835;Q92835-3	INPP5D	INPP5D		INPP5D	Phosphatidylinositol 3,4,5-trisphosphate 5-phosphatase 1	1	23	148.94	6709	0	0	0	0	0	0	0	127910000	55933000	87816000	69793000	69272000	91100000	37342000	0	84788000	60078000	57458000	59593000	96209000	0	57775000	126010000	77774000	0	0	0	0	0	0	0	1.32171e+08	6.02149e+07	9.89264e+07	8.12019e+07	7.28976e+07
8786	RPSQNAISFFNVGHSK	Phospho (STY)	1867.87	Q9BXB4	OSBPL11	OSBPL11		OSBPL11	Oxysterol-binding protein-related protein 11	1	50	181.75	7521	25399000	9168600	10510000	13666000	26618000	12714000	26002000	57979000	38678000	24668000	34571000	27933000	62252000	20903000	11551000	27602000	123750000	44781000	140540000	49146000	96891000	45061000	177900000	48458000	4.59478e+07	1.41449e+07	2.06352e+07	2.11535e+07	4.52034e+07	1.8074e+07	3.84676e+07	5.99105e+07	4.16389e+07	2.7789e+07	4.02222e+07	2.9395e+07
13154	YLSFTPPEK	Phospho (STY)	1160.52	Q13177	PAK2	PAK2	PAK2	PAK2	Serine/threonine-protein kinase PAK 2;PAK-2p27;PAK-2p34	1	40	184.44	3464;10346	40542000	29208000	11596000	25606000	33778000	46362000	41928000	50115000	31151000	24131000	27488000	34370000	54534000	18930000	29882000	26644000	47191000	66220000	64857000	67547000	73286000	83089000	106820000	120850000	7.3342e+07	4.50609e+07	2.27674e+07	3.96353e+07	5.73627e+07	6.59075e+07	6.20287e+07	5.17845e+07	3.35357e+07	2.7184e+07	3.19814e+07	3.61689e+07
9829	SISADDDLQESSR	Phospho (STY)	1501.59	P18615;P18615-3;P18615-4	NELFE	NELFE		NELFE	Negative elongation factor E	1	37	226.67	1670	13142000	39604000	14464000	35243000	0	43952000	19615000	42516000	31492000	49696000	28956000	58545000	35214000	26271000	33382000	66273000	34099000	70137000	98833000	110030000	0	118600000	64612000	120480000	2.37744e+07	6.10994e+07	2.83984e+07	5.45523e+07	0	6.24815e+07	2.90186e+07	4.39324e+07	3.39028e+07	5.59835e+07	3.36894e+07	6.16091e+07
12743	VSDQNSPVLPK	Phospho (STY)	1262.59	Q9UPU5	USP24	USP24		USP24	Ubiquitin carboxyl-terminal hydrolase 24	1	36	260.72	8959	33034000	28807000	15626000	29825000	22163000	39146000	30424000	51457000	43343000	34904000	39033000	53786000	44806000	21881000	14964000	41904000	56577000	70479000	88322000	72354000	74302000	82709000	96024000	65073000	5.97598e+07	4.44422e+07	3.06798e+07	4.61659e+07	3.76378e+07	5.56494e+07	4.50096e+07	5.31712e+07	4.66611e+07	3.932e+07	4.54136e+07	5.66011e+07
8884	RRSPSPTPTPGPSR	2 Phospho (STY)	1651.72	P49450-2;P49450	CENPA	CENPA		CENPA	Histone H3-like centromeric protein A	2	17	142.23	2448;2449;10143	0	0	0	0	20155000	32681000	28396000	42585000	57285000	0	37264000	0	62383000	24661000	0	47858000	72537000	54193000	92143000	116990000	107110000	106850000	149860000	97472000	0	0	0	0	3.42277e+07	4.64588e+07	4.20093e+07	4.40037e+07	6.16704e+07	0	4.33554e+07	0
12979	WLDESDAEMELR	Phospho (STY)	1572.62	Q9P035	HACD3	HACD3		PTPLAD1	Very-long-chain (3R)-3-hydroxyacyl-CoA dehydratase 3	1	41	204.67	8385	10288000	17839000	9870100	35556000	25592000	46033000	29769000	36614000	19463000	17773000	24749000	17609000	22197000	11070000	37127000	20390000	44644000	80606000	68215000	116940000	79024000	120980000	159920000	97729000	1.86114e+07	2.75213e+07	1.93788e+07	5.50368e+07	4.3461e+07	6.54398e+07	4.40406e+07	3.78338e+07	2.0953e+07	2.00216e+07	2.87946e+07	1.85306e+07
7580	NRTPSDVKELVLDNSR	Phospho (STY)	1921.93	P39687	ANP32A	ANP32A		ANP32A	Acidic leucine-rich nuclear phosphoprotein 32 family member A	1	82	149.71	2165;10099	8992300	20324000	4599200	24428000	3514100	16215000	11462000	37986000	31475000	64903000	26970000	49144000	36029000	36043000	10703000	60741000	47300000	141030000	56554000	114730000	51540000	90155000	68218000	136490000	1.62674e+07	3.1355e+07	9.02999e+06	3.78119e+07	5.96773e+06	2.3051e+07	1.6957e+07	3.92515e+07	3.38845e+07	7.31145e+07	3.13787e+07	5.17161e+07
1017	ASHLRPPSPLLVR	Acetyl (Protein N-term);Phospho (STY)	1563.83	Q8TDB6;Q8TDB6-2	DTX3L	DTX3L		DTX3L	E3 ubiquitin-protein ligase DTX3L	1	45	201.04	6346	22789000	17460000	11766000	13782000	16776000	14227000	23246000	79305000	64470000	74227000	56764000	64018000	104250000	28789000	11872000	50131000	53984000	36640000	76353000	76106000	61604000	43569000	97670000	49734000	4.12262e+07	2.69365e+07	2.31012e+07	2.1333e+07	2.84894e+07	2.02249e+07	3.43904e+07	8.1947e+07	6.94054e+07	8.36182e+07	6.6043e+07	6.73686e+07
10566	SQSLPHSATVTLGGTSDPSTLSSSALSER	Phospho (STY)	2952.37	Q8WUA7-3;Q8WUA7-4;Q8WUA7	TBC1D22A	TBC1D22A		TBC1D22A	TBC1 domain family member 22A	1	26	139.25	6435;6436;6437;10893	0	33841000	0	57564000	0	52756000	0	20022000	12591000	71752000	0	73238000	0	56667000	0	94554000	24687000	121120000	39881000	131880000	36814000	123570000	38287000	160160000	0	5.22085e+07	0	8.91028e+07	0	7.49972e+07	0	2.0689e+07	1.35549e+07	8.083e+07	0	7.70711e+07
7205	NDSWGSFDLR	Phospho (STY)	1275.49	Q7Z417	NUFIP2	NUFIP2		NUFIP2	Nuclear fragile X mental retardation-interacting protein 2	1	43	177.12	5392	7593100	22469000	6934700	29348000	9670600	28563000	13878000	35488000	25301000	49660000	22615000	60007000	35536000	37211000	24135000	55740000	29807000	79511000	39638000	126320000	55208000	130620000	80238000	143530000	1.37362e+07	3.46642e+07	1.36155e+07	4.54275e+07	1.64229e+07	4.06047e+07	2.05313e+07	3.66702e+07	2.72379e+07	5.5943e+07	2.63118e+07	6.31476e+07
10934	SSSISEEKGDSDDEKPR	Phospho (STY)	1944.8	Q9UKV3;Q9UKV3-5	ACIN1	ACIN1		ACIN1	Apoptotic chromatin condensation inducer in the nucleus	1	29	153.36	8785;8786	28270000	0	12938000	0	0	32308000	0	13752000	89247000	51690000	9355400	44912000	93567000	21755000	14522000	69696000	91825000	73448000	26646000	113950000	119480000	16040000	212670000	12601000	5.11415e+07	0	2.54022e+07	0	0	4.59286e+07	0	1.42101e+07	9.60792e+07	5.82298e+07	1.08847e+07	4.72626e+07
1990	DVATSPISPTENNTTPPDALTR	Phospho (STY)	2376.08	Q13153;Q13153-2	PAK1	PAK1	PAK1	PAK1	Serine/threonine-protein kinase PAK 1	1	40	176.53	3453;3454;10338;10339	0	43177000	0	42070000	0	52813000	0	0	0	95137000	0	78219000	3738300	45522000	46043000	88470000	0	128360000	0	159480000	8933500	169000000	11573000	175740000	0	6.66116e+07	0	6.51198e+07	0	7.50782e+07	0	0	0	1.07174e+08	0	8.23128e+07
3811	GPVSPSVSFQPLAR	Phospho (STY)	1520.74	Q7Z434;Q7Z434-4	MAVS	MAVS		MAVS	Mitochondrial antiviral-signaling protein	1	29	200.58	5403;5404	4148000	35912000	3115300	42375000	2615300	48842000	0	0	0	46053000	0	31155000	0	28457000	35084000	46029000	0	133280000	25968000	251600000	17648000	155840000	27896000	210750000	7.50389e+06	5.54035e+07	6.11653e+06	6.55919e+07	4.44137e+06	6.94331e+07	0	0	0	5.18796e+07	0	3.27856e+07
11059	STGEQEISVGL	Phospho (STY)	1198.51	P51681	CCR5	CCR5		CCR5	C-C chemokine receptor type 5	1	46	124.12	2587	36694000	36591000	16729000	34129000	42935000	38025000	56844000	36656000	35018000	23189000	33476000	24329000	32533000	20592000	20453000	44980000	38828000	80840000	86047000	92404000	80009000	51093000	89578000	93558000	6.63808e+07	5.6451e+07	3.28454e+07	5.2828e+07	7.29133e+07	5.40558e+07	8.40956e+07	3.78772e+07	3.76988e+07	2.61229e+07	3.89482e+07	2.56023e+07
3488	GGSPDLWK	Phospho (STY)	938.39	Q96JM3	CHAMP1	CHAMP1		CHAMP1	Chromosome alignment-maintaining phosphoprotein 1	1	47	116.13	7015	14075000	18573000	13482000	21681000	17323000	28010000	27916000	61722000	50485000	36584000	35046000	35993000	67306000	27845000	16220000	32718000	61855000	50932000	52181000	93406000	81235000	83747000	116620000	95402000	2.54622e+07	2.86536e+07	2.64703e+07	3.35598e+07	2.94184e+07	3.98186e+07	4.12992e+07	6.37782e+07	5.43498e+07	4.12126e+07	4.07749e+07	3.78768e+07
9222	SASPTIEAQGTSPAHDNIAFQDSTSKDK	Phospho (STY)	2982.32	Q12912-2;Q12912	LRMP	LRMP		LRMP	Lymphoid-restricted membrane protein;Processed lymphoid-restricted membrane protein	1	31	155.25	3395;3396;10320	12718000	15357000	0	0	0	0	22287000	30943000	81794000	46813000	32028000	33491000	62386000	0	0	20204000	42901000	57073000	149120000	95659000	106490000	54469000	198790000	77762000	2.30073e+07	2.36921e+07	0	0	0	0	3.29716e+07	3.19738e+07	8.80556e+07	5.27358e+07	3.72635e+07	3.52439e+07
2458	ELEKPIQSKPQSPVIQAAAVSPK	Phospho (STY)	2524.33	Q9Y6D5	ARFGEF2	ARFGEF2		ARFGEF2	Brefeldin A-inhibited guanine nucleotide-exchange protein 2	1	31	161.46	9546;9547;9548	12866000	0	0	0	33692000	0	30495000	158320000	117740000	43187000	38873000	18489000	64511000	10704000	0	72520000	72962000	0	190910000	38481000	62512000	41841000	103730000	27335000	2.32751e+07	0	0	0	5.72166e+07	0	4.51146e+07	1.63594e+08	1.26753e+08	4.8651e+07	4.52275e+07	1.94567e+07
11542	TGSTSSKEDDYESDAATIVQK	Phospho (STY)	2310.97	Q5T4S7-3;Q5T4S7-4;Q5T4S7;Q5T4S7-2;Q5T4S7-5	UBR4	UBR4		UBR4	E3 ubiquitin-protein ligase UBR4	1	31	161.49	4655;4656;4657;10556;10557	0	0	5599500	33474000	6724500	45993000	6933000	65842000	53300000	86358000	0	102620000	53282000	50594000	33647000	62048000	20381000	73315000	24347000	131570000	20582000	109880000	37846000	114790000	0	0	1.0994e+07	5.18141e+07	1.14197e+07	6.5383e+07	1.02568e+07	6.80355e+07	5.73803e+07	9.7284e+07	0	1.07991e+08
5816	LFESSENIEDSNNPKTEK	Phospho (STY)	2159.93	P34910;P34910-2	EVI2B	EVI2B		EVI2B	Protein EVI2B	1	39	196.4	2067;2068;2069	0	0	12798000	5374800	12964000	0	0	120060000	96049000	76972000	109420000	92410000	121590000	26521000	0	40631000	80638000	29409000	64833000	37889000	60764000	28369000	78568000	42060000	0	0	2.51274e+07	8.31961e+06	2.20158e+07	0	0	1.2406e+08	1.03402e+08	8.67105e+07	1.27307e+08	9.72466e+07
11702	TLSPEFNER	Phospho (STY)	1171.49	Q9BSJ8;Q9BSJ8-2	ESYT1	ESYT1		ESYT1	Extended synaptotagmin-1	1	29	125.97	7434	36750000	44171000	18994000	38816000	32233000	57479000	28054000	17896000	13661000	9216100	8775900	8368300	11259000	4556200	35298000	15468000	48209000	91676000	66816000	104420000	112390000	82589000	110090000	139870000	6.64821e+07	6.81451e+07	3.72925e+07	6.0083e+07	5.47389e+07	8.17113e+07	4.15034e+07	1.84922e+07	1.47068e+07	1.03821e+07	1.02105e+07	8.80628e+06
2203	EEHGGLIRSPR	Phospho (STY)	1329.62	P26368-2;P26368	U2AF2	U2AF2		U2AF2	Splicing factor U2AF 65 kDa subunit	1	48	151.3	1880	33280000	42006000	16348000	39385000	23292000	56932000	32743000	45315000	36591000	32774000	23582000	27891000	37516000	12067000	22496000	29453000	74473000	57758000	92735000	87906000	75595000	64911000	82392000	87541000	6.02048e+07	6.48051e+07	3.20974e+07	6.09637e+07	3.95551e+07	8.09337e+07	4.84403e+07	4.68246e+07	3.93922e+07	3.69205e+07	2.74369e+07	2.93508e+07
2742	ESLKEEDESDDDNM	Phospho (STY)	1734.58	P25788-2;P25788	PSMA3	PSMA3		PSMA3	Proteasome subunit alpha type-3	1	55	213.71	1871	53741000	69932000	0	0	0	0	0	0	0	0	0	244850000	272710000	0	0	0	0	0	0	10133000	0	7395800	0	470640000	9.72195e+07	1.07888e+08	0	0	0	0	0	0	0	0	0	2.57665e+08
9978	SLEPPPGSPGEAPLAGAAPSLQDEVR	Phospho (STY)	2621.24	A6NC98-4;A6NC98;A6NC98-3;A6NC98-2	CCDC88B	CCDC88B		CCDC88B	Coiled-coil domain-containing protein 88B	1	31	136.44	36	11690000	20083000	7384300	26566000	11587000	35262000	16548000	48855000	46321000	49202000	32454000	56435000	40771000	30543000	0	57110000	34126000	77420000	50396000	107780000	58690000	108120000	78726000	121920000	2.11477e+07	3.09832e+07	1.44982e+07	4.11213e+07	1.96773e+07	5.01279e+07	2.44813e+07	5.04826e+07	4.9867e+07	5.5427e+07	3.77592e+07	5.93887e+07
10202	SMAHSPGPVSQASPGTSSAVLFLSK	Phospho (STY)	2522.19	Q8TDZ2-2;Q8TDZ2;Q8TDZ2-4	MICAL1	MICAL1		MICAL1	Protein-methionine sulfoxide oxidase MICAL1	1	30	111.82	6369;6370;6371	3503400	0	0	0	3190100	18837000	6320000	95177000	40905000	54437000	32299000	61099000	72128000	26589000	18502000	66497000	30696000	108710000	35869000	130310000	35115000	104050000	61498000	120230000	6.33778e+06	0	0	0	5.41751e+06	2.67784e+07	9.34987e+06	9.83477e+07	4.40364e+07	6.13243e+07	3.75788e+07	6.42968e+07
6321	LQAALDDEEAGGRPAMEPGNGSLDLGGDSAGR	Oxidation (M);Phospho (STY)	3221.39	Q00839-2;Q00839	HNRNPU	HNRNPU		HNRNPU	Heterogeneous nuclear ribonucleoprotein U	1	44	150.18	2989;2990	10272000	38363000	0	38717000	0	45815000	31220000	6603000	7935600	6963200	5945300	6443500	8105000	0	24922000	10066000	85079000	89242000	90998000	76118000	153680000	99496000	160370000	127460000	1.85824e+07	5.91848e+07	0	5.99297e+07	0	6.51299e+07	4.61872e+07	6.82297e+06	8.5431e+06	7.84418e+06	6.91716e+06	6.78074e+06
4302	HRAEAPPLEREDSGTFSLGK	Phospho (STY)	2276.06	O75569	PRKRA	PRKRA		PRKRA	Interferon-inducible double-stranded RNA-dependent protein kinase activator A	1	48	151.05	871;9814	10218000	17677000	0	22227000	7078700	16330000	0	28861000	28404000	120250000	27437000	71640000	27668000	47400000	14615000	97672000	38544000	0	79055000	128770000	39604000	118690000	48043000	126260000	1.84847e+07	2.72713e+07	0	3.4405e+07	1.20212e+07	2.32145e+07	0	2.98225e+07	3.05784e+07	1.35464e+08	3.1922e+07	7.53895e+07
8748	RPHTPTPGIYMGRPTYGSSR	Phospho (STY)	2310.07	P62995;P62995-3	TRA2B	TRA2B		TRA2B	Transformer-2 protein homolog beta	1	72	159.76	2848;2849;10215;10216;10217	0	9414000	7237100	0	10565000	0	0	73917000	50950000	55478000	43614000	78615000	85618000	21595000	7109200	45704000	107180000	58830000	80702000	53079000	82728000	82008000	113410000	47575000	0	1.45235e+07	1.42092e+07	0	1.79418e+07	0	0	7.63795e+07	5.48504e+07	6.2497e+07	5.07435e+07	8.27296e+07
253	ADVVPQQADPEFPRASPR	Phospho (STY)	2058.95	Q5T5Y3-2;Q5T5Y3;Q5T5Y3-3	CAMSAP1	CAMSAP1		CAMSAP1	Calmodulin-regulated spectrin-associated protein 1	1	20	101.75	4669	0	0	0	23807000	0	20166000	0	88901000	75161000	60835000	80926000	71493000	70227000	29410000	0	102860000	95120000	45799000	78660000	50385000	0	50224000	93322000	76942000	0	0	0	3.68507e+07	0	2.86677e+07	0	9.18627e+07	8.09149e+07	6.85318e+07	9.41547e+07	7.52348e+07
13216	YRIQEQESSGEEDSDLSPEER	2 Phospho (STY)	2642.01	Q6NXS1;P41236	PPP1R2P3;PPP1R2	PPP1R2P3;PPP1R2		PPP1R2P3;PPP1R2	Protein phosphatase inhibitor 2-like protein 3;Protein phosphatase inhibitor 2	2	38	178.7	2202;2203	7839200	9828600	3827900	0	13252000	7537900	14771000	72253000	90017000	51680000	64272000	49279000	81725000	20219000	0	60882000	41547000	42638000	77068000	70978000	113420000	47233000	122620000	51160000	1.41814e+07	1.51631e+07	7.51563e+06	0	2.25049e+07	1.07158e+07	2.18524e+07	7.466e+07	9.69081e+07	5.82185e+07	7.47784e+07	5.18582e+07
2171	EDSRGSLIPEGATGFPDQGNTGENTR	Phospho (STY)	2784.2	Q5JSL3	DOCK11	DOCK11		DOCK11	Dedicator of cytokinesis protein 11	1	21	139.94	4508;4509	13326000	30670000	0	32985000	0	29240000	0	52747000	35491000	59813000	30801000	70525000	55905000	23898000	0	56108000	71930000	0	71706000	86411000	81839000	68371000	115150000	114950000	2.41072e+07	4.73164e+07	0	5.10572e+07	0	4.15672e+07	0	5.45042e+07	3.8208e+07	6.73805e+07	3.5836e+07	7.42161e+07
854	APVSSTESVIQSNTPTPPPSQPLNETAEEESR	2 Phospho (STY)	3538.54	Q9HC35;Q9HC35-2	EML4	EML4		EML4	Echinoderm microtubule-associated protein-like 4	2	34	180.97	8002;8003;11145;11146	0	10124000	22007000	13635000	32212000	12799000	53590000	86208000	69804000	0	82359000	0	91043000	0	0	0	40623000	0	0	108520000	81106000	119480000	133720000	143450000	0	1.56189e+07	4.32082e+07	2.11055e+07	5.47032e+07	1.81949e+07	7.92816e+07	8.90799e+07	7.51478e+07	0	9.5822e+07	0
9619	SGEDEQQEQTIAEDLVVTK	Acetyl (Protein N-term);Phospho (STY)	2239.97	Q9UQ80	PA2G4	PA2G4		PA2G4	Proliferation-associated protein 2G4	1	57	243.24	9130	14965000	21662000	9110100	25635000	21656000	30612000	32053000	100130000	47596000	78698000	53670000	36380000	46674000	6948300	4816500	28436000	71182000	72253000	80024000	71292000	74589000	71644000	46060000	52887000	2.70723e+07	3.34192e+07	1.78866e+07	3.96802e+07	3.67768e+07	4.35176e+07	4.74195e+07	1.03466e+08	5.12397e+07	8.86548e+07	6.24433e+07	3.82841e+07
12988	WLREAEEESDHN	Phospho (STY)	1593.61	Q04637-6;Q04637-5;Q04637-4;Q04637-3;Q04637;Q04637-9;Q04637-7;Q04637-8	EIF4G1	EIF4G1		EIF4G1	Eukaryotic translation initiation factor 4 gamma 1	1	38	110.97	3102	0	0	0	0	0	0	0	152650000	113070000	58943000	86349000	92233000	121350000	47850000	0	120820000	40790000	12796000	0	33407000	91777000	16173000	93011000	17514000	0	0	0	0	0	0	0	1.57735e+08	1.21726e+08	6.64004e+07	1.00464e+08	9.70603e+07
554	AKPAMPQDSVPSPR	Phospho (STY)	1559.72	P53396	ACLY	ACLY		ACLY	ATP-citrate synthase	1	55	102.39	2679	2883500	0	7925900	12960000	14509000	22175000	18300000	77485000	73894000	52026000	59839000	47687000	82931000	35701000	13342000	58607000	48049000	43865000	71873000	64150000	65915000	52959000	89830000	78129000	5.21636e+06	0	1.55616e+07	2.00607e+07	2.46396e+07	3.15237e+07	2.70732e+07	8.00663e+07	7.95509e+07	5.86083e+07	6.96207e+07	5.01828e+07
2711	ERTESEVPPRPASPK	Phospho (STY)	1758.83	Q9Y3L3	SH3BP1	SH3BP1		SH3BP1	SH3 domain-binding protein 1	1	137	126.26	9329	16747000	13251000	10250000	25013000	23776000	21492000	15710000	64089000	58397000	36487000	42010000	45257000	61794000	18232000	9897200	47020000	69187000	35309000	148450000	54769000	79692000	59780000	92801000	44483000	3.0296e+07	2.04431e+07	2.01247e+07	3.87174e+07	4.0377e+07	3.05527e+07	2.32415e+07	6.62241e+07	6.28675e+07	4.11033e+07	4.88773e+07	4.76257e+07
8670	RLSSLRASTSK	3 Phospho (STY)	1444.59	P62753	RPS6	RPS6		RPS6	40S ribosomal protein S6	3	18	135.89	2836;2837;2838;2839;10214	0	84323000	0	55112000	0	129890000	0	0	0	0	0	0	0	0	20808000	0	0	71534000	0	171280000	0	305760000	0	254390000	0	1.3009e+08	0	8.53074e+07	0	1.8465e+08	0	0	0	0	0	0
4021	GTGASGSFKLNKK	Phospho (STY)	1373.67	P16402;Q02539;P10412;P16403;P16401	HIST1H1D;HIST1H1A;HIST1H1E;HIST1H1C;HIST1H1B	HIST1H1D;HIST1H1A;HIST1H1E;HIST1H1C;HIST1H1B		HIST1H1D;HIST1H1A;HIST1H1E;HIST1H1C;HIST1H1B	Histone H1.3;Histone H1.1;Histone H1.4;Histone H1.2;Histone H1.5	1	32	97.767	1441;1442	33253000	11910000	4811000	0	14005000	0	15458000	21938000	15124000	18454000	4648400	8237000	0	0	0	35465000	164680000	47287000	152520000	92408000	91225000	23962000	256770000	79311000	6.01559e+07	1.83742e+07	9.44584e+06	0	2.37836e+07	0	2.28687e+07	2.26688e+07	1.62818e+07	2.07888e+07	5.40826e+06	8.66811e+06
5651	LASPELER	Phospho (STY)	993.453	P05412;P17535	JUN;JUND	JUN;JUND		JUN;JUND	Transcription factor AP-1;Transcription factor jun-D	1	28	117.52	1256	0	42832000	0	42123000	2903100	59280000	0	0	13678000	60444000	11967000	72208000	16472000	39583000	33902000	66837000	0	91356000	0	219850000	0	202520000	0	107650000	0	6.60794e+07	0	6.52018e+07	4.93012e+06	8.42716e+07	0	0	1.47251e+07	6.80913e+07	1.39232e+07	7.59872e+07
3094	FLSHSTDSLNK	Phospho (STY)	1327.58	Q12802-4;Q12802;Q12802-2	AKAP13	AKAP13		AKAP13	A-kinase anchor protein 13	1	34	132.31	3339;3340;10314	18152000	25742000	10588000	19616000	7451200	30988000	21544000	71035000	70181000	36274000	56946000	47814000	62016000	20379000	17433000	48349000	55274000	28934000	71722000	65831000	34056000	23861000	171530000	67385000	3.28377e+07	3.97137e+07	2.07883e+07	3.03634e+07	1.26538e+07	4.40521e+07	3.18724e+07	7.34015e+07	7.55536e+07	4.08634e+07	6.62548e+07	5.03165e+07
9292	SDAEEDGGTVSQEEEDRKPK	Phospho (STY)	2284.93	P27824;P27824-2;P27824-3	CANX	CANX		CANX	Calnexin	1	52	157.3	1920;1921;10046	43534000	34394000	0	32084000	22829000	65927000	27907000	45554000	44327000	19798000	5146000	0	47240000	0	42106000	47705000	57228000	52022000	90012000	83515000	88885000	45979000	105360000	80714000	7.87547e+07	5.30616e+07	0	4.96626e+07	3.87688e+07	9.37209e+07	4.12859e+07	4.70716e+07	4.77204e+07	2.23028e+07	5.9872e+06	0
2902	EYIPGQPPLSQSSDSSPTR	Phospho (STY)	2124.94	P07814	EPRS	EPRS		EPRS	Bifunctional glutamate/proline--tRNA ligase;Glutamate--tRNA ligase;Proline--tRNA ligase	1	54	188.08	1315;1316;1317;1318;1319	24399000	31217000	16388000	40211000	15527000	46271000	18886000	13106000	9389000	5493500	8012900	5202200	11583000	0	21602000	8605500	54558000	60874000	49299000	127420000	112660000	167820000	85905000	147380000	4.41387e+07	4.81603e+07	3.21759e+07	6.22423e+07	2.63683e+07	6.57782e+07	2.79401e+07	1.35426e+07	1.01078e+07	6.18853e+06	9.32275e+06	5.47447e+06
8566	RKAEDSDSEPEPEDNVR	2 Phospho (STY)	2131.81	Q9H0D6-2;Q9H0D6	XRN2	XRN2		XRN2	5'-3' exoribonuclease 2	2	14	54.855	7705;7706	14845000	17578000	0	0	0	0	21066000	71719000	92904000	44648000	50291000	60717000	68269000	0	0	0	0	0	102940000	93712000	113750000	61650000	179800000	87438000	2.68552e+07	2.71186e+07	0	0	0	0	3.11653e+07	7.41082e+07	1.00016e+08	5.02968e+07	5.85119e+07	6.38948e+07
12369	VGDTEKPEPERSPPNR	Phospho (STY)	1886.85	Q9NZ63	C9orf78	C9orf78		C9orf78	Uncharacterized protein C9orf78	1	62	198.49	8349	13984000	16023000	8647700	19264000	11686000	27361000	21361000	53155000	65883000	41659000	43127000	41214000	65102000	19659000	4155000	64075000	62429000	39902000	74705000	78365000	73500000	59381000	113740000	61190000	2.52976e+07	2.47196e+07	1.69787e+07	2.98186e+07	1.98455e+07	3.8896e+07	3.16017e+07	5.49258e+07	7.09266e+07	4.69297e+07	5.01768e+07	4.33711e+07
1120	ASTIFLSKSQTDVR	Phospho (STY)	1631.79	Q8ND76;Q8ND76-3;Q8N7R7-3;Q8N7R7;Q8N7R7-2	CCNY;CCNYL1	CCNY;CCNYL1		CCNY;CCNYL1	Cyclin-Y;Cyclin-Y-like protein 1	1	39	159.18	6061;6062;6063;10834	23703000	10925000	9233000	0	0	4592000	0	91479000	86691000	79380000	70589000	107410000	83303000	29028000	0	54006000	58004000	32072000	58724000	48300000	47421000	40490000	104590000	38237000	4.28796e+07	1.68546e+07	1.81279e+07	0	0	6.52792e+06	0	9.45265e+07	9.33275e+07	8.94231e+07	8.2128e+07	1.13032e+08
13107	YHGHSMSDPGVSYR	Oxidation (M);Phospho (STY)	1687.64	P08559-3;P08559;P08559-2;P08559-4;P29803	PDHA1;PDHA2	PDHA1;PDHA2		PDHA1;PDHA2	Pyruvate dehydrogenase E1 component subunit alpha, somatic form, mitochondrial;Pyruvate dehydrogenase E1 component subunit alpha, testis-specific form, mitochondrial	1	28	78.228	1338;1339;1340	28539000	9674200	0	14744000	5903400	0	11916000	0	115720000	103010000	23070000	68270000	71635000	14122000	6794500	107810000	0	42373000	0	75733000	101280000	62359000	145640000	67235000	5.16281e+07	1.49249e+07	0	2.28221e+07	1.00253e+07	0	1.76287e+07	0	1.24579e+08	1.16043e+08	2.68412e+07	7.18431e+07
4403	IAAPELHKGDSDSEEDEPTK	2 Phospho (STY)	2326.92	Q92733	PRCC	PRCC		PRCC	Proline-rich protein PRCC	2	27	104.12	6687;6688	11995000	24529000	0	33605000	20904000	41376000	45697000	0	30481000	0	0	0	30093000	0	17458000	0	37725000	77005000	61963000	151530000	83556000	196280000	118620000	89363000	2.16994e+07	3.78423e+07	0	5.20169e+07	3.54997e+07	5.88195e+07	6.76046e+07	0	3.28144e+07	0	0	0
3398	GFGDGYNGYGGGPGGGNFGGSPGYGGGR	Phospho (STY)	2574	P22626-2;P22626	HNRNPA2B1	HNRNPA2B1		HNRNPA2B1	Heterogeneous nuclear ribonucleoproteins A2/B1	1	33	132.28	1798	2196900	2911000	0	22246000	2341000	0	0	94762000	86578000	59043000	67008000	72442000	95676000	4154400	25004000	11597000	8903900	5269600	86859000	98781000	73436000	13715000	138070000	99272000	3.97428e+06	4.49097e+06	0	3.44344e+07	3.97555e+06	0	0	9.79189e+07	9.32059e+07	6.65131e+07	7.79616e+07	7.62335e+07
2047	EAAAQEAGADTPGKGEPPAPKSPPK	Phospho (STY)	2480.16	O95466-2;O95466;O95466-3	FMNL1	FMNL1		FMNL1	Formin-like protein 1	1	106	230.61	1080;9863	25063000	33505000	20571000	29428000	28330000	54165000	29182000	32121000	29524000	22156000	28653000	20198000	33969000	12500000	38118000	32893000	62621000	46315000	58525000	74703000	71696000	85182000	108290000	92174000	4.53399e+07	5.16901e+07	4.03887e+07	4.55514e+07	4.81107e+07	7.70002e+07	4.31722e+07	3.31911e+07	3.17842e+07	2.49592e+07	3.33368e+07	2.12551e+07
2664	ERDTSPDKGELVSDEEEDT	Phospho (STY)	2229.88	Q9UPU7	TBC1D2B	TBC1D2B		TBC1D2B	TBC1 domain family member 2B	1	32	120.32	8960;8961;11280	0	0	0	18256000	16126000	29412000	24474000	63753000	55220000	46347000	0	45468000	60240000	18142000	8170100	37875000	58174000	37874000	126010000	73099000	97375000	72652000	110770000	68297000	0	0	0	2.82583e+07	2.73856e+07	4.18117e+07	3.62071e+07	6.58769e+07	5.94473e+07	5.22108e+07	0	4.78477e+07
12285	VEAEAGGSGARTPPLSR	Phospho (STY)	1733.81	Q9Y3Q8	TSC22D4	TSC22D4		TSC22D4	TSC22 domain family protein 4	1	32	137.39	11371	27879000	22898000	18785000	30711000	34058000	29613000	0	0	83938000	54766000	0	57150000	0	0	14804000	0	99395000	57888000	0	96105000	114990000	83184000	163270000	77825000	5.04342e+07	3.53261e+07	3.68821e+07	4.75373e+07	5.78382e+07	4.20974e+07	0	0	9.03638e+07	6.1695e+07	0	6.01411e+07
3614	GLKEGMNPSYDEYADSDEDQHDAYLER	Phospho (STY)	3226.27	Q08945	SSRP1	SSRP1		SSRP1	FACT complex subunit SSRP1	1	31	196.85	3201	0	0	0	0	0	0	0	156070000	67841000	80477000	111420000	74353000	108830000	26846000	0	78054000	70648000	0	62828000	28468000	64426000	16276000	95666000	23159000	0	0	0	0	0	0	0	1.61269e+08	7.30345e+07	9.06589e+07	1.29634e+08	7.82445e+07
8311	RADLNQGIGEPQSPSRR	Phospho (STY)	1959.93	Q96C19	EFHD2	EFHD2		EFHD2	EF-hand domain-containing protein D2	1	44	145.25	6870;6871	0	0	1374400	14690000	11261000	21023000	21579000	66761000	48819000	32596000	46768000	35723000	98425000	21226000	0	42215000	56546000	44898000	85899000	70870000	68551000	73995000	128450000	73582000	0	0	2.69847e+06	2.27385e+07	1.91237e+07	2.9886e+07	3.19242e+07	6.89851e+07	5.25563e+07	3.672e+07	5.4413e+07	3.75927e+07
4159	HFKDEDEDEDVASPDGLGR	Phospho (STY)	2209.88	O95365	ZBTB7A	ZBTB7A		ZBTB7A	Zinc finger and BTB domain-containing protein 7A	1	42	171.78	1057	17922000	16582000	10096000	16431000	15019000	21646000	16412000	79306000	55312000	41927000	47388000	44861000	61123000	20743000	11153000	53191000	56923000	40992000	78177000	66151000	89728000	51020000	85820000	66623000	3.24216e+07	2.5582e+07	1.98223e+07	2.54334e+07	2.55056e+07	3.07716e+07	2.42801e+07	8.1948e+07	5.95463e+07	4.72316e+07	5.51344e+07	4.72089e+07
9578	SFSQPGLR	Phospho (STY)	970.427	Q86TI0-2;Q86TI0	TBC1D1	TBC1D1		TBC1D1	TBC1 domain family member 1	1	49	133.76	5514;5515	11881000	10055000	5966600	10897000	8198900	10721000	12446000	66025000	69263000	65289000	42324000	68618000	52243000	27949000	7219300	39479000	42891000	39627000	110860000	84610000	92355000	55791000	85601000	43540000	2.14932e+07	1.55124e+07	1.17147e+07	1.68674e+07	1.39236e+07	1.52408e+07	1.84127e+07	6.82246e+07	7.45653e+07	7.35493e+07	4.92426e+07	7.22093e+07
6985	MLQALSPK	Oxidation (M);Phospho (STY)	982.456	Q9Y5K3-2;Q9Y5K3-4;Q9Y5K3-3;Q9Y5K3	PCYT1B	PCYT1B		PCYT1B	Choline-phosphate cytidylyltransferase B	1	80	116.55	9471	44475000	40340000	12161000	61404000	49255000	103750000	59573000	17164000	28644000	13367000	24706000	17964000	22464000	14137000	61254000	27372000	60057000	51539000	41756000	83947000	39139000	54962000	69563000	64706000	8.0457e+07	6.22348e+07	2.38767e+07	9.50467e+07	8.36461e+07	1.47489e+08	8.81329e+07	1.77358e+07	3.08368e+07	1.50582e+07	2.87446e+07	1.89042e+07
719	ALVVPEPEPDSDSNQER	Phospho (STY)	1960.84	Q5VTR2	RNF20	RNF20		RNF20	E3 ubiquitin-protein ligase BRE1A	1	48	102.43	4725;4726	18347000	16811000	11740000	20775000	12711000	33908000	15486000	31187000	33156000	25842000	49047000	34479000	29231000	26862000	0	23156000	33854000	32640000	91073000	96751000	94941000	136970000	151570000	41086000	3.31904e+07	2.59353e+07	2.30501e+07	3.21575e+07	2.15861e+07	4.82031e+07	2.29101e+07	3.2226e+07	3.56942e+07	2.91115e+07	5.70646e+07	3.62836e+07
3401	GFGFGQGAGALVHSE	Phospho (STY)	1512.64	P21291	CSRP1	CSRP1		CSRP1	Cysteine and glycine-rich protein 1	1	45	160.81	1764	13494000	16176000	9013800	16699000	15168000	16546000	16913000	57213000	60934000	57243000	38738000	50015000	34200000	30332000	14686000	41491000	57143000	43143000	83456000	71220000	73176000	68999000	100420000	73850000	2.44112e+07	2.49556e+07	1.76975e+07	2.58482e+07	2.57587e+07	2.35216e+07	2.50213e+07	5.9119e+07	6.55987e+07	6.44853e+07	4.50704e+07	5.26327e+07
8982	RSSLQSPASVAPPQGPGTK	Phospho (STY)	1943.95	A6NC98-4;A6NC98;A6NC98-3;A6NC98-2	CCDC88B	CCDC88B		CCDC88B	Coiled-coil domain-containing protein 88B	1	35	143.35	33;34;35	23053000	0	0	0	23231000	15084000	22149000	80392000	58905000	29901000	52302000	23786000	105240000	15286000	9703200	23590000	92922000	33405000	94288000	30593000	83570000	46784000	145850000	47627000	4.17038e+07	0	0	0	3.94515e+07	2.14432e+07	3.27675e+07	8.30702e+07	6.34144e+07	3.36841e+07	6.08517e+07	2.50309e+07
9155	SAGEEEDGPVLTDEQK	Phospho (STY)	1782.72	Q66PJ3;Q66PJ3-7;Q66PJ3-4;Q66PJ3-3;Q66PJ3-2	ARL6IP4	ARL6IP4		ARL6IP4	ADP-ribosylation factor-like protein 6-interacting protein 4	1	31	319.99	4838	31699000	38783000	17983000	31777000	28994000	34220000	35240000	58002000	50025000	0	37390000	0	0	0	16786000	37564000	59683000	67257000	132560000	87943000	87096000	103990000	0	99484000	5.73447e+07	5.98328e+07	3.53075e+07	4.91874e+07	4.92383e+07	4.86467e+07	5.21344e+07	5.99343e+07	5.38546e+07	0	4.3502e+07	0
3210	FTPVASKFSPGAPGGSGSQPNQK	Phospho (STY)	2325.08	Q15942;Q15942-2	ZYX	ZYX		ZYX	Zyxin	1	14	86.449	4169;4170	17859000	33769000	0	0	0	0	0	111640000	0	83898000	0	0	94340000	0	0	0	51115000	94244000	61065000	91933000	64665000	122140000	103310000	126330000	3.23076e+07	5.20974e+07	0	0	0	0	0	1.15359e+08	0	9.45127e+07	0	0
10126	SLSPILPGR	Phospho (STY)	1018.52	Q6ZSZ5;Q6ZSZ5-2	ARHGEF18	ARHGEF18		ARHGEF18	Rho guanine nucleotide exchange factor 18	1	44	144.55	5259;5260	23660000	20717000	14668000	21560000	21948000	21777000	24758000	50824000	54186000	42874000	55787000	40203000	38803000	25540000	20282000	32577000	37825000	46496000	76976000	69256000	62181000	72488000	115430000	65067000	4.28018e+07	3.19613e+07	2.87989e+07	3.33725e+07	3.72727e+07	3.09579e+07	3.66272e+07	5.25172e+07	5.83341e+07	4.82984e+07	6.49063e+07	4.23071e+07
9529	SFLSEPSSPGR	Phospho (STY)	1242.53	Q69YN4-3;Q69YN4	KIAA1429	KIAA1429		KIAA1429	Protein virilizer homolog	1	29	141.54	4884;4885	30558000	30496000	19797000	28505000	25648000	30912000	21676000	55897000	45846000	45803000	35475000	28416000	41502000	16853000	18228000	30414000	39982000	40346000	70560000	93844000	81566000	67134000	98053000	58021000	5.52806e+07	4.70479e+07	3.88691e+07	4.41227e+07	4.35561e+07	4.3944e+07	3.20677e+07	5.77592e+07	4.93557e+07	5.1598e+07	4.1274e+07	2.99032e+07
714	ALVEFESNPEETREPGSPPSVQR	Phospho (STY)	2634.2	Q9H6F5	CCDC86	CCDC86		CCDC86	Coiled-coil domain-containing protein 86	1	45	200.09	7883;11125	15559000	17139000	0	19004000	14766000	29971000	22500000	71355000	44947000	40920000	40940000	34101000	60909000	29223000	21262000	44042000	35969000	41123000	48515000	72485000	91444000	73362000	106970000	78815000	2.81468e+07	2.64413e+07	0	2.94161e+07	2.5076e+07	4.26063e+07	3.32867e+07	7.37321e+07	4.83879e+07	4.60972e+07	4.76323e+07	3.58858e+07
9581	SFSSPENFQR	Phospho (STY)	1277.51	Q9Y580	RBM7	RBM7		RBM7	RNA-binding protein 7	1	35	134.99	9459	6383600	43573000	7820300	50280000	0	54762000	6241300	9902500	7445400	67214000	10119000	68825000	7780100	27487000	20861000	77326000	14588000	102480000	38234000	115850000	31277000	93160000	33614000	158360000	1.15482e+07	6.72226e+07	1.53542e+07	7.7828e+07	0	7.78489e+07	9.23344e+06	1.02324e+07	8.01537e+06	7.57179e+07	1.17731e+07	7.24272e+07
5538	KVEEEGSPGDPDHEASTQGR	Phospho (STY)	2203.9	Q9NZT2-2;Q9NZT2	OGFR	OGFR		OGFR	Opioid growth factor receptor	1	13	110.83	8377	0	0	0	0	0	0	0	0	10469000	6896900	46484000	63605000	92140000	0	0	0	0	0	153790000	129020000	156190000	82804000	196410000	113720000	0	0	0	0	0	0	0	0	1.12704e+07	7.76949e+06	5.40826e+07	6.6934e+07
10927	SSSFKDFAK	2 Phospho (STY)	1175.43	O75995	SASH3	SASH3		SASH3	SAM and SH3 domain-containing protein 3	2	48	117.94	928;929;930	15798000	21359000	8937700	21750000	16619000	25917000	20164000	41186000	24499000	38168000	19151000	31139000	28313000	20757000	12011000	36117000	39576000	56453000	117580000	66560000	84249000	87421000	96335000	120910000	2.85792e+07	3.29518e+07	1.75481e+07	3.36666e+07	2.82228e+07	3.68432e+07	2.98308e+07	4.25581e+07	2.63745e+07	4.2997e+07	2.22816e+07	3.27688e+07
8539	RIDISPSTFRK	Phospho (STY)	1398.7	Q9Y2W1	THRAP3	THRAP3		THRAP3	Thyroid hormone receptor-associated protein 3	1	24	119.62	9282;9283	12133000	5630400	6130500	4473700	0	0	7236600	87504000	82812000	60783000	46603000	74768000	85063000	28672000	0	49840000	89699000	27542000	102980000	38535000	80792000	29741000	98203000	30264000	2.19491e+07	8.68634e+06	1.20365e+07	6.9248e+06	0	0	1.07059e+07	9.04191e+07	8.91516e+07	6.84732e+07	5.42211e+07	7.86812e+07
8660	RLSQPESAEK	Phospho (STY)	1223.55	Q9UKV3;Q9UKV3-5	ACIN1	ACIN1		ACIN1	Apoptotic chromatin condensation inducer in the nucleus	1	31	191.57	8780	18858000	31412000	10961000	28860000	12399000	38592000	15966000	19503000	24714000	52904000	11517000	43170000	21532000	25726000	19101000	62011000	37041000	59715000	53056000	142120000	43840000	98385000	70875000	106640000	3.41148e+07	4.84611e+07	2.15206e+07	4.46722e+07	2.10563e+07	5.48618e+07	2.36203e+07	2.01527e+07	2.66059e+07	5.95974e+07	1.33997e+07	4.54294e+07
3538	GILAADESTGSIAKR	Phospho (STY)	1567.76	P04075;P04075-2	ALDOA	ALDOA		ALDOA	Fructose-bisphosphate aldolase A	1	88	180.32	1219;1220;9884	9662600	7437300	4996700	16639000	17539000	19005000	17973000	60871000	56731000	30763000	25469000	36401000	91800000	18164000	8659400	49208000	52652000	43450000	97194000	58702000	66134000	88000000	109210000	59673000	1.748e+07	1.1474e+07	9.81044e+06	2.57554e+07	2.97852e+07	2.70172e+07	2.65894e+07	6.28989e+07	6.1074e+07	3.46551e+07	2.96323e+07	3.83062e+07
12110	TVSDNSLSNSR	Phospho (STY)	1258.52	Q96RU3-4;Q96RU3-3;Q96RU3-5;Q96RU3-2;Q96RU3	FNBP1	FNBP1		FNBP1	Formin-binding protein 1	1	47	219.84	7205;7206	27641000	34062000	19789000	40565000	17977000	38505000	22103000	35849000	51370000	32326000	26928000	35559000	39637000	17742000	18427000	38965000	44871000	53276000	59478000	71497000	79244000	79838000	86818000	73758000	5.00036e+07	5.25494e+07	3.88534e+07	6.27902e+07	3.0529e+07	5.47381e+07	3.26994e+07	3.70433e+07	5.53026e+07	3.64159e+07	3.13298e+07	3.74201e+07
3644	GLRDSHSSEEDEASSQTDLSQTISKK	2 Phospho (STY)	2994.25	Q5JTV8;Q5JTV8-3;Q5JTV8-2	TOR1AIP1	TOR1AIP1		TOR1AIP1	Torsin-1A-interacting protein 1	2	27	180.14	4527;4528;4529;4530;4531	0	0	0	0	7863000	0	0	106500000	72233000	48306000	89978000	50620000	68151000	25705000	0	34522000	76916000	26176000	173040000	37579000	91421000	22603000	93024000	17593000	0	0	0	0	1.33531e+07	0	0	1.10048e+08	7.77627e+07	5.44176e+07	1.04686e+08	5.32694e+07
3929	GSISEDELITAIK	Phospho (STY)	1454.69	Q16799	RTN1	RTN1		RTN1	Reticulon-1	1	61	214.65	4242;4243	23213000	26396000	13879000	24834000	16327000	40509000	29517000	36235000	54188000	27072000	40479000	43546000	54008000	16606000	3261700	83282000	58142000	42180000	53420000	69160000	45810000	59298000	84328000	96099000	4.19932e+07	4.07226e+07	2.72498e+07	3.84403e+07	2.77269e+07	5.7587e+07	4.36678e+07	3.74421e+07	5.83363e+07	3.04971e+07	4.7096e+07	4.58251e+07
12422	VGVSSKPDSSPVLSPGNK	Phospho (STY)	1833.89	Q8N4C8;Q8N4C8-4;Q8N4C8-2;Q8N4C8-3;Q8N4C8-5	MINK1	MINK1	MINK1	MINK1	Misshapen-like kinase 1	1	30	191.71	6009;6010	39512000	0	0	3192300	39917000	0	0	103300000	78229000	45019000	83377000	45249000	66836000	33182000	0	54984000	47965000	41984000	88101000	46719000	56880000	39696000	88647000	38411000	7.14787e+07	0	0	4.94133e+06	6.77881e+07	0	0	1.06741e+08	8.42177e+07	5.07148e+07	9.70064e+07	4.76172e+07
8098	QNGSNDSDRYSDNEEDSKIELK	2 Phospho (STY)	2702.04	P42167;P42167-2;P42167-3	TMPO	TMPO		TMPO	Lamina-associated polypeptide 2, isoforms beta/gamma;Thymopoietin;Thymopentin	2	15	122.47	2216;2217;2218;11460	0	0	0	0	0	0	0	0	70179000	0	0	0	0	0	10098000	0	43210000	115070000	52405000	123500000	154740000	181540000	94501000	194930000	0	0	0	0	0	0	0	0	7.55515e+07	0	0	0
12072	TVASDLQKCDSVEHLR	2 Phospho (STY)	2016.84	Q7L8J4;Q7L8J4-2	SH3BP5L	SH3BP5L		SH3BP5L	SH3 domain-binding protein 5-like	2	20	166.35	5335;5339	0	0	0	0	10107000	0	0	101190000	63721000	61039000	70142000	46586000	68366000	0	0	83209000	58141000	0	155480000	80734000	133280000	0	3702500	104420000	0	0	0	0	1.7164e+07	0	0	1.04561e+08	6.85991e+07	6.87616e+07	8.16079e+07	4.90242e+07
2420	EKSTFREESPLR	Phospho (STY)	1557.72	Q9NYF8-3;Q9NYF8-2;Q9NYF8;Q9NYF8-4	BCLAF1	BCLAF1		BCLAF1	Bcl-2-associated transcription factor 1	1	27	168.74	8288	20386000	16311000	13925000	16485000	12175000	15343000	15785000	54110000	57206000	43002000	41686000	33208000	55348000	18710000	0	49149000	65366000	44734000	63558000	70548000	78870000	64642000	111370000	77731000	3.6879e+07	2.51639e+07	2.73401e+07	2.5517e+07	2.06759e+07	2.18114e+07	2.33525e+07	5.59126e+07	6.15853e+07	4.84426e+07	4.85003e+07	3.4946e+07
13105	YGVYEDENYEVGSDDEEIPFK	Phospho (STY)	2576.02	O15541	RNF113A	RNF113A		RNF113A	RING finger protein 113A	1	65	166.49	389	16879000	23173000	13178000	32418000	23333000	34121000	32705000	35611000	33169000	23390000	27601000	28654000	36931000	17501000	9007200	32836000	92496000	58116000	58504000	58280000	103200000	70493000	73329000	104210000	3.05348e+07	3.57503e+07	2.58735e+07	5.01796e+07	3.96247e+07	4.85059e+07	4.83841e+07	3.67973e+07	3.57082e+07	2.63493e+07	3.21129e+07	3.01537e+07
9336	SDNDDIEVESDADKR	Acetyl (Protein N-term);Phospho (STY)	1828.7	P61244-2	MAX	MAX		MAX	Protein max	1	31	242.09	2812;2813	0	23709000	14161000	24934000	20135000	28975000	21939000	64013000	68354000	39607000	41094000	41527000	0	23245000	13657000	51807000	50837000	46574000	81270000	89293000	72520000	80165000	81134000	59592000	0	3.65772e+07	2.78035e+07	3.85951e+07	3.41938e+07	4.11904e+07	3.24568e+07	6.61455e+07	7.35868e+07	4.46181e+07	4.78115e+07	4.37004e+07
9700	SGSPSDNSGAEEMEVSLAKPK	2 Phospho (STY)	2278.91	P31749-2;P31749	AKT1	AKT1	AKT1	AKT1	RAC-alpha serine/threonine-protein kinase	2	30	157.66	2009;2010;2011;2012	15857000	20567000	0	19278000	19149000	19194000	27376000	53078000	72624000	35602000	33325000	28772000	37904000	0	17389000	0	48455000	38638000	87253000	95914000	93558000	67591000	119560000	86326000	2.86859e+07	3.17299e+07	0	2.98403e+07	3.25193e+07	2.72859e+07	4.05003e+07	5.48462e+07	7.81836e+07	4.01063e+07	3.87725e+07	3.02779e+07
5148	KGGSYSQAASSDSAQGSDVSLTACKV	2 Phospho (STY)	2720.1	P01892;P10316;P01891	HLA-A	HLA-A		HLA-A	HLA class I histocompatibility antigen, A-2 alpha chain;HLA class I histocompatibility antigen, A-69 alpha chain;HLA class I histocompatibility antigen, A-68 alpha chain	2	27	102.79	1183;1184;1185;1186;1187	0	0	0	0	0	0	0	130450000	90165000	96493000	88879000	83660000	137800000	36314000	0	99175000	21143000	18587000	0	36475000	52831000	43552000	57890000	42346000	0	0	0	0	0	0	0	1.34796e+08	9.70675e+07	1.08701e+08	1.03408e+08	8.80386e+07
8122	QPGLRQPSPSHDGSLSPLQDR	2 Phospho (STY)	2431.07	Q96A00-2;Q96A00	PPP1R14A	PPP1R14A		PPP1R14A	Protein phosphatase 1 regulatory subunit 14A	2	13	78.757	6819;6820;6821;6822	0	0	0	0	0	0	0	62565000	60066000	52776000	58594000	94186000	89128000	0	0	11004000	133270000	0	253220000	81337000	135570000	0	0	0	0	0	0	0	0	0	0	6.46493e+07	6.46643e+07	5.94532e+07	6.81722e+07	9.91155e+07
5481	KSPRPAGPQLFLPDPDPQR	Phospho (STY)	2195.09	Q9BUH6	C9orf142	C9orf142		C9orf142	Uncharacterized protein C9orf142	1	41	128.4	7471	18689000	16385000	13593000	18857000	17840000	0	19447000	44830000	36063000	25817000	28238000	0	49679000	20644000	13705000	41426000	83703000	61666000	113200000	65949000	91042000	55595000	133490000	58131000	3.38091e+07	2.52781e+07	2.66883e+07	2.91886e+07	3.02963e+07	0	2.87701e+07	4.63235e+07	3.88238e+07	2.90834e+07	3.2854e+07	0
3356	GEFSASPMLK	Oxidation (M);Phospho (STY)	1161.48	Q9UQ35;Q9UQ35-2	SRRM2	SRRM2		SRRM2	Serine/arginine repetitive matrix protein 2	1	46	126.83	9001	35868000	29671000	21009000	26151000	31899000	35208000	35690000	67055000	50043000	35227000	38135000	54313000	43343000	21344000	19778000	40957000	77380000	37062000	54638000	47967000	69435000	40916000	55984000	58824000	6.48866e+07	4.57752e+07	4.12487e+07	4.04789e+07	5.41717e+07	5.00512e+07	5.28002e+07	6.92889e+07	5.3874e+07	3.96839e+07	4.43688e+07	5.71556e+07
7167	NASVPNLR	Phospho (STY)	949.438	Q9H019-3;Q9H019;Q9H019-2	MTFR1L	MTFR1L		MTFR1L	Mitochondrial fission regulator 1-like	1	37	140.17	7696	22885000	15053000	11915000	15834000	18026000	21491000	21588000	52233000	42736000	28469000	34003000	34905000	42971000	17135000	10276000	26407000	59992000	55622000	106380000	62445000	69278000	89245000	81822000	86938000	4.13998e+07	2.32231e+07	2.33937e+07	2.45093e+07	3.06122e+07	3.05513e+07	3.19375e+07	5.39731e+07	4.60076e+07	3.20709e+07	3.95614e+07	3.67319e+07
9469	SETAPAAPAAPAPAEK	Acetyl (Protein N-term);Phospho (STY)	1599.72	P10412	HIST1H1E	HIST1H1E		HIST1H1E	Histone H1.4	1	4	106.75	1445;9935	0	0	0	0	0	0	0	0	0	0	0	0	0	0	0	0	0	0	160940000	0	24540000	13412000	0	826490000	0	0	0	0	0	0	0	0	0	0	0	0
11024	SSTSFANIQENSN	Phospho (STY)	1477.57	Q86WC4	OSTM1	OSTM1		OSTM1	Osteopetrosis-associated transmembrane protein 1	1	16	173.54	5645;5646;5647;5648;10743	0	0	15084000	19067000	26834000	0	23087000	83381000	95048000	40866000	65935000	115080000	114150000	29149000	0	0	0	83793000	0	89867000	139000000	83913000	0	0	0	0	2.96157e+07	2.95137e+07	4.55702e+07	0	3.41551e+07	8.61588e+07	1.02324e+08	4.60363e+07	7.67132e+07	1.21103e+08
684	ALSEEMADTLEEGSASPTSPDYSLDSPGPEK	Phospho (STY)	3289.37	O75995	SASH3	SASH3		SASH3	SAM and SH3 domain-containing protein 3	1	47	181.24	916;917;918;919;920;9825;9826	0	5313100	0	6119100	5776800	30741000	0	70914000	42806000	119620000	36236000	156660000	58513000	53463000	26417000	0	17326000	61420000	36377000	101620000	16240000	84138000	25163000	67696000	0	8.19683e+06	0	9.4717e+06	9.81031e+06	4.3701e+07	0	7.32764e+07	4.6083e+07	1.34754e+08	4.21594e+07	1.64859e+08
3867	GRLTPSPDIIVLSDNEASSPR	4 Phospho (STY)	2543.01	Q8WXI9	GATAD2B	GATAD2B		GATAD2B	Transcriptional repressor p66-beta	4	45	202.58	6531;6532;6533;6534;10905	0	0	0	4588600	0	16780000	19292000	64130000	36615000	22237000	63860000	54175000	59381000	5200600	0	34613000	58256000	51055000	86867000	90452000	89213000	89029000	99615000	75887000	0	0	0	7.10266e+06	0	2.38542e+07	2.85408e+07	6.62664e+07	3.9418e+07	2.50504e+07	7.4299e+07	5.70104e+07
7111	MVLAVSDGELSSTTGPQGQGEGR	Phospho (STY)	2355.04	O43566;O43566-6	RGS14	RGS14		RGS14	Regulator of G-protein signaling 14	1	36	176.7	493	3258500	27031000	2174900	42617000	2529400	4839100	23169000	9587700	11081000	7837000	7249600	8338100	13839000	39804000	20398000	9833800	11848000	71447000	18318000	181310000	165010000	117470000	144610000	77135000	5.89475e+06	4.17023e+07	4.27016e+06	6.59665e+07	4.29549e+06	6.87919e+06	3.42765e+07	9.90711e+06	1.19293e+07	8.82853e+06	8.43467e+06	8.7745e+06
8541	RIDISPSTLRK	Phospho (STY)	1364.72	Q9NYF8-3;Q9NYF8-2;Q9NYF8;Q9NYF8-4	BCLAF1	BCLAF1		BCLAF1	Bcl-2-associated transcription factor 1	1	21	124.62	8291;8292;11183	14619000	0	0	7872100	8231300	0	13005000	73760000	56474000	56278000	39612000	67974000	60047000	23271000	0	51784000	81189000	48632000	97982000	50267000	74143000	42811000	89909000	61984000	2.64463e+07	0	0	1.21852e+07	1.39786e+07	0	1.92397e+07	7.62172e+07	6.07973e+07	6.33983e+07	4.60873e+07	7.15316e+07
6824	MDSNIQGIENPGFEASPPAQGIPEAK	Phospho (STY)	2776.24	Q9H7M9	C10orf54	C10orf54		C10orf54	Platelet receptor Gi24	1	28	119.41	7935	0	0	0	45500000	0	51382000	12407000	32936000	22704000	86520000	14424000	91949000	0	0	0	112740000	0	5374100	0	172150000	34047000	186040000	0	151170000	0	0	0	7.04291e+07	0	7.30439e+07	1.8355e+07	3.40332e+07	2.44421e+07	9.74665e+07	1.67818e+07	9.67614e+07
13236	YSHSYLSDSDTEAKLTETNA	Phospho (STY)	2310.95	Q92614-4;Q92614;Q92614-3;Q92614-5;Q92614-2	MYO18A	MYO18A		MYO18A	Unconventional myosin-XVIIIa	1	29	238.69	6649;6650;10926;10927	0	0	0	0	0	0	21018000	60538000	39761000	28357000	86771000	27550000	100210000	22993000	0	36153000	96010000	18844000	142110000	25991000	150830000	0	159230000	0	0	0	0	0	0	0	3.10942e+07	6.25548e+07	4.28049e+07	3.19447e+07	1.00955e+08	2.89919e+07
5356	KPGPPLSPEIRSPAGSPELR	3 Phospho (STY)	2324.04	Q96JM3	CHAMP1	CHAMP1		CHAMP1	Chromosome alignment-maintaining phosphoprotein 1	3	19	115.72	7019;7020;7021	19975000	46765000	0	52899000	21580000	0	0	0	5925000	3413000	19546000	0	0	16048000	0	0	36774000	0	16771000	216280000	110550000	149270000	123860000	176630000	3.61355e+07	7.21471e+07	0	8.18819e+07	3.66477e+07	0	0	0	6.37858e+06	3.84481e+06	2.27411e+07	0
8953	RSSAIGIENIQEVQEK	Phospho (STY)	1879.9	P47736;P47736-3;P47736-4;P47736-2	RAP1GAP	RAP1GAP		RAP1GAP	Rap1 GTPase-activating protein 1	1	41	155.16	2377;2378	26942000	13314000	12836000	2164500	20724000	12744000	30527000	50268000	29518000	24941000	35864000	17038000	34246000	18543000	11489000	36197000	72163000	50315000	84949000	91721000	95285000	67520000	84655000	91888000	4.87391e+07	2.05403e+07	2.5202e+07	3.35041e+06	3.5194e+07	1.81167e+07	4.5162e+07	5.19426e+07	3.17777e+07	2.80965e+07	4.17266e+07	1.79297e+07
3382	GESPPTPPGQPPISPK	Phospho (STY)	1664.78	Q92835-2;Q92835;Q92835-3	INPP5D	INPP5D		INPP5D	Phosphatidylinositol 3,4,5-trisphosphate 5-phosphatase 1	1	61	225.69	6706;10934	13619000	40998000	8429900	46215000	14770000	52765000	14556000	57996000	48360000	35715000	34176000	30571000	56990000	12946000	23660000	28759000	23314000	52018000	31195000	84307000	26881000	89740000	70160000	117060000	2.46373e+07	6.325e+07	1.65511e+07	7.15358e+07	2.50828e+07	7.501e+07	2.15343e+07	5.99281e+07	5.20621e+07	4.02336e+07	3.97627e+07	3.2171e+07
12480	VKASPITNDGEDEFVPSDGLDKDEYTFSPGK	Phospho (STY)	3436.52	Q02880-2;Q02880	TOP2B	TOP2B		TOP2B	DNA topoisomerase 2-beta	1	36	165.21	3058;3059;3060;10262	0	0	0	0	0	0	0	75455000	56868000	0	0	0	62073000	0	18788000	56400000	122540000	58246000	85346000	90627000	95929000	76728000	132350000	82542000	0	0	0	0	0	0	0	7.79687e+07	6.12215e+07	0	0	0
8830	RQSPSPSTRPIR	Phospho (STY)	1460.72	Q8IYB3;Q8IYB3-2	SRRM1	SRRM1		SRRM1	Serine/arginine repetitive matrix protein 1	1	18	79.614	5863;5864	0	0	0	0	0	0	0	2714200	2176900	2152600	0	1593300	95604000	0	0	0	109340000	0	153830000	135320000	137380000	2963900	245380000	124660000	0	0	0	0	0	0	0	2.80462e+06	2.34355e+06	2.42495e+06	0	1.67669e+06
9226	SASQSSLDKLDQELK	2 Phospho (STY)	1807.76	O60271-5;O60271-9;O60271-4;O60271-2;O60271-3;O60271	SPAG9	SPAG9		SPAG9	C-Jun-amino-terminal kinase-interacting protein 4	2	50	92.39	554;555;556	0	34739000	15881000	38907000	11301000	44595000	35204000	58917000	34606000	23683000	19031000	17005000	48913000	0	0	28433000	30150000	54893000	56840000	98108000	88286000	80113000	77208000	116000000	0	5.35939e+07	3.11805e+07	6.02238e+07	1.91916e+07	6.33956e+07	5.20812e+07	6.08798e+07	3.72552e+07	2.66794e+07	2.21419e+07	1.7895e+07
9109	RYSPSPPPK	2 Phospho (STY)	1187.48	Q8IYB3;Q8IYB3-2	SRRM1	SRRM1		SRRM1	Serine/arginine repetitive matrix protein 1	2	77	116.79	5884;5885	17756000	25749000	11259000	28330000	18082000	37590000	24571000	22575000	27730000	15324000	17194000	16596000	23012000	8295800	19168000	15546000	45672000	55103000	62027000	96188000	97143000	107920000	100560000	118940000	3.21213e+07	3.97245e+07	2.21057e+07	4.38518e+07	3.07073e+07	5.34374e+07	3.63506e+07	2.33271e+07	2.98528e+07	1.72628e+07	2.00047e+07	1.74646e+07
1532	DFQEYVEPGEDFPASPQRR	Phospho (STY)	2346	Q9Y6G9	DYNC1LI1	DYNC1LI1		DYNC1LI1	Cytoplasmic dynein 1 light intermediate chain 1	1	41	169.05	9561	10943000	17768000	9186600	21127000	14434000	23226000	18467000	60114000	54713000	48836000	46882000	58660000	74376000	34151000	20742000	68768000	40068000	53227000	49583000	66984000	52591000	49956000	55858000	58267000	1.97963e+07	2.74117e+07	1.80368e+07	3.27023e+07	2.45122e+07	3.30177e+07	2.73203e+07	6.21166e+07	5.89015e+07	5.50147e+07	5.45457e+07	6.17301e+07
3557	GISQTNLITTVTPEKK	Phospho (STY)	1808.93	Q9Y2J2-2;Q9Y2J2;Q9Y2J2-4;Q9Y2J2-3	EPB41L3	EPB41L3		EPB41L3	Band 4.1-like protein 3;Band 4.1-like protein 3, N-terminally processed	1	44	202.61	9202;11340	27011000	5691900	12854000	23641000	4461500	0	28393000	46148000	42771000	7106100	25312000	8387000	51513000	17370000	17656000	24526000	79140000	69625000	86521000	84714000	62716000	74299000	119620000	88877000	4.88639e+07	8.78122e+06	2.52373e+07	3.65937e+07	7.57663e+06	0	4.20049e+07	4.76854e+07	4.60453e+07	8.00516e+06	2.94497e+07	8.82596e+06
8111	QNTASPGSPVNSHLPGSPK	2 Phospho (STY)	2033.86	Q8NDX1;Q8NDX1-2	PSD4	PSD4		PSD4	PH and SEC7 domain-containing protein 4	2	18	96.351	6161;6162;6163	0	0	0	39556000	0	35186000	0	52323000	44950000	44333000	37100000	45882000	44859000	0	0	43334000	0	101690000	80425000	88661000	79326000	125930000	67830000	74067000	0	0	0	6.12284e+07	0	5.00199e+07	0	5.40661e+07	4.83911e+07	4.9942e+07	4.31646e+07	4.82834e+07
4040	GTPSQSPVVGR	Phospho (STY)	1163.53	P52594-2;P52594-3;P52594;P52594-4	AGFG1	AGFG1		AGFG1	Arf-GAP domain and FG repeat-containing protein 1	1	36	142.39	2642;2643;10179	21640000	14744000	13515000	14961000	15237000	15361000	19072000	59699000	67310000	30408000	45918000	31541000	64803000	20421000	6633800	36206000	64203000	26676000	90124000	45237000	101650000	50553000	115990000	31009000	3.91476e+07	2.27464e+07	2.65351e+07	2.3158e+07	2.58759e+07	2.1837e+07	2.82153e+07	6.16878e+07	7.24628e+07	3.42552e+07	5.34241e+07	3.31918e+07
11267	SYSPDGKESPSDKK	Phospho (STY)	1603.68	P43243;P43243-2	MATR3	MATR3		MATR3	Matrin-3	1	31	160.21	2300;2301;2302	11854000	11400000	7984200	0	8673000	8223400	10238000	53839000	65575000	49242000	33285000	39556000	68729000	0	5066400	50616000	68578000	37492000	86186000	58819000	101880000	34737000	126990000	62942000	2.14443e+07	1.75874e+07	1.5676e+07	0	1.47287e+07	1.16903e+07	1.51462e+07	5.56326e+07	7.0595e+07	5.54721e+07	3.8726e+07	4.16263e+07
8361	RASSLNVLNVGGK	Phospho (STY)	1393.71	Q07866-7;Q07866-6;Q07866-4;Q07866-9	KLC1	KLC1		KLC1	Kinesin light chain 1	1	52	147.17	3167;3168	12824000	0	0	10935000	0	8888300	0	100720000	45359000	47845000	52125000	48323000	72028000	34896000	0	52347000	40704000	46029000	62083000	82645000	73824000	52369000	111280000	44407000	2.31991e+07	0	0	1.69262e+07	0	1.26355e+07	0	1.04075e+08	4.88314e+07	5.38983e+07	6.06457e+07	5.08521e+07
3359	GEGDAPFSEPGTTSTQRPSSPETATK	Phospho (STY)	2714.17	Q9UQ35;Q9UQ35-2;Q9UQ35-3	SRRM2	SRRM2		SRRM2	Serine/arginine repetitive matrix protein 2	1	27	126.28	9002;9003;9004;11291;11292;11293	28800000	39656000	21680000	37135000	37703000	67235000	52563000	34463000	26445000	28952000	27265000	27114000	0	13329000	51972000	20037000	61829000	58342000	45908000	70344000	0	78779000	86089000	82939000	5.21003e+07	6.11796e+07	4.25661e+07	5.7481e+07	6.40282e+07	9.55803e+07	7.77622e+07	3.56111e+07	2.84695e+07	3.2615e+07	3.17219e+07	2.85331e+07
8733	RPESPSEISPIK	Phospho (STY)	1418.68	Q7Z5K2;Q7Z5K2-2;Q7Z5K2-3	WAPAL	WAPL		WAPAL	Wings apart-like protein homolog	1	49	222.09	5447;5448;5449	15568000	22323000	17851000	15069000	20987000	16173000	21298000	63575000	31447000	37282000	39189000	30761000	30400000	25298000	13739000	28489000	84450000	34918000	77285000	65662000	74019000	53008000	118940000	58790000	2.81631e+07	3.4439e+07	3.50483e+07	2.33252e+07	3.56407e+07	2.29913e+07	3.15085e+07	6.56929e+07	3.38544e+07	4.19989e+07	4.55951e+07	3.2371e+07
6986	MLQALSPK	Phospho (STY)	966.461	Q9Y5K3-2;Q9Y5K3-4;Q9Y5K3-3;Q9Y5K3	PCYT1B	PCYT1B		PCYT1B	Choline-phosphate cytidylyltransferase B	1	57	149.96	9471	17132000	24497000	10062000	26243000	15796000	35511000	16778000	28515000	19361000	16325000	15163000	16142000	29585000	10461000	25868000	12302000	66776000	75369000	53309000	83321000	68019000	134240000	102690000	90514000	3.09924e+07	3.77929e+07	1.97556e+07	4.06213e+07	2.68252e+07	5.04819e+07	2.48215e+07	2.94649e+07	2.08432e+07	1.83904e+07	1.76417e+07	1.69868e+07
7338	NKPRSPVVELSK	Phospho (STY)	1432.74	P25098	ADRBK1	GRK2		ADRBK1	Beta-adrenergic receptor kinase 1	1	42	163.02	1863	14983000	39432000	6254100	40385000	8616000	52582000	12025000	21502000	10462000	58922000	11633000	40675000	17522000	16580000	14328000	37716000	43506000	56916000	35431000	86433000	39503000	119580000	63108000	144880000	2.71048e+07	6.0834e+07	1.22792e+07	6.25116e+07	1.46319e+07	7.47498e+07	1.77899e+07	2.22183e+07	1.12629e+07	6.63768e+07	1.35346e+07	4.28038e+07
6419	LRLCDDGPQLPTSPR	Phospho (STY)	1803.83	O60504-2;O60504	SORBS3	SORBS3		SORBS3	Vinexin	1	27	104.76	625;9776	0	0	0	7680600	0	2805000	0	83827000	72282000	59929000	40760000	48474000	59091000	35505000	3164700	60809000	66717000	29634000	88717000	55512000	72624000	47690000	108260000	49448000	0	0	0	1.18887e+07	0	3.98755e+06	0	8.66196e+07	7.78155e+07	6.75112e+07	4.74229e+07	5.1011e+07
4226	HKAAAYDISEDEED	Phospho (STY)	1671.63	P49585	PCYT1A	PCYT1A		PCYT1A	Choline-phosphate cytidylyltransferase A	1	53	229.84	2450	4118000	0	2841500	0	2404400	0	2797200	102320000	111770000	72027000	56222000	74659000	92161000	46521000	0	86332000	54239000	14522000	66574000	25429000	61435000	14746000	87241000	14086000	7.44962e+06	0	5.57895e+06	0	4.08321e+06	0	4.13821e+06	1.05729e+08	1.20326e+08	8.11398e+07	6.54124e+07	7.85665e+07
6624	LTFDSSFSPNTGKK	Phospho (STY)	1607.72	P21796	VDAC1	VDAC1		VDAC1	Voltage-dependent anion-selective channel protein 1	1	47	220.42	1782;10007	19652000	17247000	7612900	3233800	14872000	16831000	15051000	64520000	46253000	36333000	48525000	28150000	39327000	21444000	12024000	29621000	69127000	36990000	75262000	57750000	81100000	61476000	97742000	92255000	3.55512e+07	2.66079e+07	1.4947e+07	5.00557e+06	2.5256e+07	2.39267e+07	2.22666e+07	6.66694e+07	4.97938e+07	4.09298e+07	5.64572e+07	2.96233e+07
8576	RKPSVPDSASPADDSFVDPGER	Phospho (STY)	2408.06	P16333-2;P16333	NCK1	NCK1		NCK1	Cytoplasmic protein NCK1	1	42	194.37	1581;1582;1583	14053000	22267000	8055900	20835000	10652000	23568000	12593000	50519000	30509000	50026000	25353000	49420000	52869000	25154000	18082000	49756000	69087000	36511000	64431000	72215000	64890000	87516000	72529000	61253000	2.54224e+07	3.43526e+07	1.58168e+07	3.22503e+07	1.80895e+07	3.35039e+07	1.86302e+07	5.2202e+07	3.28446e+07	5.63553e+07	2.94974e+07	5.20065e+07
12813	VSTGDTSPCGTEEDSSPASPMHER	Phospho (STY)	2613	Q6ICG6-3;Q6ICG6;Q6ICG6-2	KIAA0930	KIAA0930		KIAA0930	Uncharacterized protein KIAA0930	1	25	163.39	4930;4931;10608	0	0	0	0	0	16531000	0	90734000	73458000	53436000	0	0	96482000	5451100	0	12401000	91072000	40559000	96794000	51510000	109730000	72046000	128860000	52070000	0	0	0	0	0	2.35002e+07	0	9.37567e+07	7.90815e+07	6.01967e+07	0	0
1033	ASLGSLEGEAEAEASSPK	2 Phospho (STY)	1891.75	Q09666	AHNAK	AHNAK		AHNAK	Neuroblast differentiation-associated protein AHNAK	2	83	227.66	3230;3231;3232;3233	24139000	27382000	10326000	42002000	42288000	33157000	45087000	22176000	26403000	5257000	29770000	19803000	19078000	6011200	38261000	6327400	38855000	31746000	98776000	68205000	115240000	67834000	93776000	77307000	4.36684e+07	4.22438e+07	2.02739e+07	6.50146e+07	7.18146e+07	4.71355e+07	6.67022e+07	2.29148e+07	2.84242e+07	5.92211e+06	3.46364e+07	2.08395e+07
11835	TPSPLVLEGTIEQSSPPLSPTTK	Phospho (STY)	2458.22	P33241;P33241-3;P33241-2	LSP1	LSP1		LSP1	Lymphocyte-specific protein 1	1	42	201.97	2043;2044;2045;2046;10069;10070	3787800	0	0	7169100	34939000	25980000	44121000	66480000	5512200	34993000	36667000	21591000	53549000	0	0	11038000	102280000	23392000	121230000	56289000	10143000	36694000	272820000	18271000	6.85227e+06	0	0	1.1097e+07	5.93343e+07	3.69328e+07	6.52731e+07	6.86947e+07	5.93418e+06	3.94203e+07	4.26608e+07	2.2721e+07
5640	LAPVPSPEPQKPAPVSPESVK	Phospho (STY)	2233.14	Q96JM3	CHAMP1	CHAMP1		CHAMP1	Chromosome alignment-maintaining phosphoprotein 1	1	37	101.45	7032;7033	18924000	16893000	11640000	29079000	18151000	24076000	5699900	59636000	46664000	43877000	26827000	44957000	39562000	24131000	12930000	34716000	62874000	46341000	51491000	96468000	58789000	56989000	95341000	58842000	3.42342e+07	2.60618e+07	2.28538e+07	4.50111e+07	3.08245e+07	3.42261e+07	8.43249e+06	6.16227e+07	5.02363e+07	4.94283e+07	3.12123e+07	4.731e+07
8962	RSSEEVDGQHPAQEEVPESPQTSGPEAENR	2 Phospho (STY)	3435.39	Q6JBY9	RCSD1	RCSD1		RCSD1	CapZ-interacting protein	2	18	153.26	4950;4951;4952	0	34271000	0	0	0	58945000	0	0	0	40651000	0	49542000	10018000	24185000	24354000	66210000	0	92425000	9772900	203970000	0	183760000	0	184570000	0	5.28718e+07	0	0	0	8.37953e+07	0	0	0	4.57941e+07	0	5.21349e+07
12986	WLNSGRGDEASEEGQNGSSPK	Phospho (STY)	2283.94	P35611;P35611-3;P35611-2;P35611-6;P35611-4;P35611-5	ADD1	ADD1		ADD1	Alpha-adducin	1	15	210.19	2109;2110	0	0	4687100	0	0	0	0	89028000	76964000	36520000	47772000	97663000	83840000	0	0	61407000	64264000	0	85447000	80694000	0	0	154290000	98974000	0	0	9.20257e+06	0	0	0	0	9.19939e+07	8.28559e+07	4.11405e+07	5.55812e+07	1.02774e+08
818	APQTSSSPPPVR	Phospho (STY)	1302.6	Q8IYB3;Q8IYB3-2	SRRM1	SRRM1		SRRM1	Serine/arginine repetitive matrix protein 1	1	96	196.8	5846;5847;5848;10785	20628000	20460000	12315000	23811000	16994000	27912000	22093000	37521000	40354000	29775000	30484000	30640000	42853000	20932000	13678000	38921000	55784000	44975000	80264000	75852000	73876000	66853000	94210000	59995000	3.73168e+07	3.15648e+07	2.41791e+07	3.68569e+07	2.88596e+07	3.96793e+07	3.26846e+07	3.8771e+07	4.34432e+07	3.35421e+07	3.54671e+07	3.22436e+07
5055	KDQESPKMPR	Phospho (STY)	1294.57	Q92835-2;Q92835;Q92835-3	INPP5D	INPP5D		INPP5D	Phosphatidylinositol 3,4,5-trisphosphate 5-phosphatase 1	1	23	169.09	6707	11766000	13819000	9057400	0	7863000	13447000	10690000	51363000	59388000	39660000	30549000	35604000	60148000	16758000	0	44252000	71768000	41402000	75283000	86338000	69750000	50985000	127850000	51784000	2.12851e+07	2.13194e+07	1.77831e+07	0	1.33531e+07	1.91161e+07	1.58149e+07	5.30741e+07	6.39344e+07	4.46778e+07	3.55428e+07	3.74674e+07
9280	SCSIDRSPGAGSLGSPASQR	Phospho (STY)	2068.9	P53667-4;P53667-2;P53667	LIMK1	LIMK1	LIMK1	LIMK1	LIM domain kinase 1	1	23	173.35	2684;2685;2686	0	23372000	0	27153000	0	0	0	62889000	51501000	89407000	32404000	136330000	0	35955000	0	107270000	32893000	58690000	34261000	69684000	44718000	56526000	52280000	62774000	0	3.60573e+07	0	4.20299e+07	0	0	0	6.49841e+07	5.54436e+07	1.00719e+08	3.7701e+07	1.43465e+08
5873	LGIAVIHGEAQDAESDLVDGRHSPPMVR	Oxidation (M);Phospho (STY)	3064.44	O60256-4;O60256-3;O60256-2;O60256	PRPSAP2	PRPSAP2		PRPSAP2	Phosphoribosyl pyrophosphate synthase-associated protein 2	1	27	149	552	0	11898000	10917000	0	0	5692500	11264000	0	6586900	38003000	0	54418000	29806000	19089000	6439000	34596000	25815000	9991700	27807000	19670000	39852000	11835000	574050000	40263000	0	1.83557e+07	2.14343e+07	0	0	8.09237e+06	1.66641e+07	0	7.09115e+06	4.28111e+07	0	5.72661e+07
3761	GPPSPPAPVMHSPSRK	2 Phospho (STY)	1800.78	Q13573	SNW1	SNW1		SNW1	SNW domain-containing protein 1	2	31	136.11	3660;3661	0	0	0	0	0	0	17576000	62684000	56807000	38307000	39027000	51247000	82521000	33318000	0	49442000	54107000	45010000	71367000	47485000	112630000	62015000	89126000	64118000	0	0	0	0	0	0	2.60021e+07	6.47723e+07	6.11558e+07	4.31536e+07	4.54066e+07	5.39292e+07
2696	ERRTPSDDEEDNLFAPPK	2 Phospho (STY)	2274.92	Q9Y4E1-3;Q9Y4E1-6;Q9Y4E1-2;Q9Y4E1;Q9Y4E1-4;Q641Q2-2;Q641Q2	FAM21C;FAM21A	FAM21C;FAM21A		FAM21C;FAM21A	WASH complex subunit FAM21C;WASH complex subunit FAM21A	2	26	193.39	4800;10580	18429000	22883000	9282800	21545000	13435000	22826000	26187000	29123000	40208000	24163000	21368000	23426000	33083000	14849000	16849000	27915000	40290000	44617000	58092000	94951000	73890000	100260000	102660000	96263000	3.33388e+07	3.53029e+07	1.82257e+07	3.33493e+07	2.28157e+07	3.24491e+07	3.87413e+07	3.00932e+07	4.32861e+07	2.72201e+07	2.4861e+07	2.46521e+07
10704	SRSPQRPGWSR	2 Phospho (STY)	1472.61	Q9UQ35;Q9UQ35-2	SRRM2	SRRM2		SRRM2	Serine/arginine repetitive matrix protein 2	2	11	102.1	9089;9090	0	0	0	37182000	0	53541000	37928000	0	0	0	0	0	0	0	0	134330000	0	0	80827000	116350000	114240000	121800000	157890000	121830000	0	0	0	5.75537e+07	0	7.61131e+07	5.61111e+07	0	0	0	0	0
12168	VADPDHDHTGFLTEYVATR	Phospho (STY)	2222.96	P28482-2;P28482	MAPK1	MAPK1	MAPK1	MAPK1	Mitogen-activated protein kinase 1	1	75	238.8	10048;10049;11456	0	20880000	2211900	27268000	3144100	28340000	4272200	40631000	23837000	96274000	15107000	109610000	32630000	38850000	15052000	112170000	9888400	66028000	17620000	96347000	18607000	80534000	40748000	73425000	0	3.22128e+07	4.34281e+06	4.22079e+07	5.33939e+06	4.02877e+07	6.32034e+06	4.19846e+07	2.56618e+07	1.08455e+08	1.75765e+07	1.15347e+08
7945	QGDETPSTNNGSDDEKTGLK	Phospho (STY)	2171.89	Q9Y3P9;Q9Y3P9-4;Q9Y3P9-3	RABGAP1	RABGAP1		RABGAP1	Rab GTPase-activating protein 1	1	11	127.96	9339	0	0	0	0	0	0	0	78851000	86122000	55855000	0	0	79269000	0	0	0	0	0	0	146160000	121600000	91313000	195450000	117320000	0	0	0	0	0	0	0	8.14778e+07	9.2715e+07	6.29217e+07	0	0
9605	SGDEMIFDPTMSK	Acetyl (Protein N-term);Phospho (STY)	1578.6	P20042	EIF2S2	EIF2S2		EIF2S2	Eukaryotic translation initiation factor 2 subunit 2	1	35	126.77	1730;9997	6657200	8721100	0	14943000	0	11794000	16097000	93177000	52493000	51964000	35625000	29349000	33765000	14950000	0	22429000	85998000	51921000	55134000	74320000	59305000	73483000	121250000	58463000	1.20431e+07	1.34545e+07	0	2.31301e+07	0	1.67662e+07	2.38141e+07	9.62811e+07	5.65115e+07	5.85385e+07	4.14485e+07	3.08851e+07
9970	SLEDLRAPK	Phospho (STY)	1107.53	Q8TEH3;Q8TEH3-7;Q8TEH3-6	DENND1A	DENND1A		DENND1A	DENN domain-containing protein 1A	1	36	122.18	6390	25108000	25327000	11779000	20674000	16569000	20552000	19835000	42026000	38439000	27254000	27252000	24991000	33132000	10625000	12248000	53255000	46137000	48281000	64931000	86207000	111480000	48233000	86484000	69053000	4.54213e+07	3.90734e+07	2.31267e+07	3.20011e+07	2.81379e+07	2.92164e+07	2.93441e+07	4.34261e+07	4.13816e+07	3.07022e+07	3.17068e+07	2.6299e+07
377	AFVEDSEDEDGAGEGGSSLLQK	Phospho (STY)	2318.94	Q8N9T8	KRI1	KRI1		KRI1	Protein KRI1 homolog	1	47	172.37	6073	0	30995000	16610000	29480000	22357000	36672000	31625000	47166000	55706000	40719000	51784000	33515000	43122000	6918000	0	47335000	70563000	67173000	127650000	18953000	24193000	23994000	27162000	115770000	0	4.78178e+07	3.26118e+07	4.56318e+07	3.79672e+07	5.21324e+07	4.67864e+07	4.87373e+07	5.99705e+07	4.58707e+07	6.0249e+07	3.52691e+07
3848	GRAEGEWEDQEALDYFSDKESGK	Phospho (STY)	2725.12	Q9NYF8-3;Q9NYF8-2;Q9NYF8	BCLAF1	BCLAF1		BCLAF1	Bcl-2-associated transcription factor 1	1	82	127.14	8285;8286	11474000	7398900	5893300	18575000	9778500	8488100	11655000	40299000	17712000	0	23762000	11510000	60969000	0	0	33028000	51085000	34698000	93444000	108140000	148560000	59029000	103450000	107220000	2.07569e+07	1.14147e+07	1.15708e+07	2.87521e+07	1.66061e+07	1.20666e+07	1.72425e+07	4.16415e+07	1.90679e+07	0	2.76463e+07	1.21124e+07
10752	SRTSPAPWKR	2 Phospho (STY)	1344.57	Q9UQ35;Q9UQ35-2	SRRM2	SRRM2		SRRM2	Serine/arginine repetitive matrix protein 2	2	42	73.279	9104;9105;11315	22354000	19991000	18361000	14807000	19163000	14949000	18578000	52646000	53513000	36218000	33408000	41426000	36050000	17176000	9597400	35760000	19181000	42147000	63692000	52862000	68540000	66983000	60997000	144590000	4.04392e+07	3.08413e+07	3.60497e+07	2.29196e+07	3.25431e+07	2.12513e+07	2.74845e+07	5.43999e+07	5.76096e+07	4.08003e+07	3.88691e+07	4.35942e+07
10678	SRSLPAFPTSSLLTQSQK	Phospho (STY)	2027.01	Q99698	LYST	LYST		LYST	Lysosomal-trafficking regulator	1	40	163.67	7349;7350	11830000	10586000	9255900	15551000	0	14854000	17406000	65059000	62712000	57327000	54107000	58760000	72034000	36789000	0	52263000	2709500	43422000	67474000	71579000	59344000	48957000	76326000	53213000	2.14009e+07	1.63316e+07	1.81729e+07	2.40713e+07	0	2.11162e+07	2.57506e+07	6.72264e+07	6.75128e+07	6.458e+07	6.29517e+07	6.18354e+07
13042	YDERPGPSPLPHR	Phospho (STY)	1599.72	P08621-4;P08621	SNRNP70	SNRNP70		SNRNP70	U1 small nuclear ribonucleoprotein 70 kDa	1	40	151.59	1344	16466000	15832000	9773000	16650000	13661000	28618000	22779000	36294000	35309000	29074000	27936000	26978000	42360000	12840000	18425000	31535000	82334000	41054000	61686000	71080000	66257000	64450000	123150000	64148000	2.97876e+07	2.44249e+07	1.91881e+07	2.57724e+07	2.31995e+07	4.06829e+07	3.36995e+07	3.75031e+07	3.8012e+07	3.27524e+07	3.25026e+07	2.839e+07
[truncated: 8,752 more rows]
[truncated: 36 more columns]

## Sheet: PhosphoSite Report Metrics
PhosphoSite Report Metrics
Label	Number of phosphosites	%S	%T	%Y
All	9118	86.44	12.77	0.79
1.1	1769	90.05	9.16	0.79
1.2	2268	90.52	8.86	0.62
[truncated: 22 more rows]

[truncated: 2 more sheets: phospho STY site report, Drop Downs]
